# Supplementary material for: Naphthalene-1,8-dicarb­oxy­lic anhydride: a monoclinic polymorph
Source: Acta Crystallogr Sect E Struct Rep Online. 2010 Sep 25;66(Pt 10):o2622. doi: 10.1107/S1600536810037608 (PMC2983304; doi:10.1107/S1600536810037608)
Supplement: Supplementary file 2 [file e-66-o2622-Isup2.hkl]

# 
# h,k,l, Fc-squared, Fo-squared, sigma(Fo-squared) and status flag 
# 
data_I
_shelx_title ' a in P2(1)/c' 
_shelx_refln_list_code          4 
_shelx_F_calc_maximum      129.89 
_exptl_crystal_F_000       408.00 
_reflns_d_resolution_high  0.7698 
 
loop_ 
 _symmetry_equiv_pos_as_xyz 
 'x, y, z' 
 '-x, y+1/2, -z+1/2' 
 '-x, -y, -z' 
 'x, -y-1/2, z-1/2' 
 
_cell_length_a     3.7687 
_cell_length_b    14.5269 
_cell_length_c    15.8083 
_cell_angle_alpha  90.000 
_cell_angle_beta   94.752 
_cell_angle_gamma  90.000 
 
_shelx_F_squared_multiplier     1.000 
 
loop_ 
 _refln_index_h 
 _refln_index_k 
 _refln_index_l 
 _refln_F_squared_calc 
 _refln_F_squared_meas 
 _refln_F_squared_sigma 
 _refln_observed_status 
   1   0   0      978.42      942.04     14.47 o 
   2   0   0       12.57       13.69      0.93 o 
   3   0   0        0.17        0.00      0.74 o 
   4   0   0        2.77        0.00      3.25 o 
   1   1   0     5214.62     4960.48     39.02 o 
   2   1   0       30.26       30.57      0.92 o 
   3   1   0       17.69       18.24      1.07 o 
   4   1   0        5.71        6.84      2.61 o 
   0   2   0     6335.18     5616.29     75.64 o 
   1   2   0      141.46      124.98      1.54 o 
   2   2   0      387.77      374.60      3.62 o 
   3   2   0       23.66       23.21      1.31 o 
   4   2   0        0.00        1.39      2.41 o 
   1   3   0       60.80       59.00      1.29 o 
   2   3   0        0.74        1.17      0.50 o 
   3   3   0      228.62      255.67      4.00 o 
   4   3   0        8.02       10.12      1.88 o 
   0   4   0     2709.36     2461.23     43.99 o 
   1   4   0       31.50       33.27      0.96 o 
   2   4   0      713.33      732.08      7.36 o 
   3   4   0       24.36       23.90      1.63 o 
   4   4   0       12.89       14.44      2.10 o 
   1   5   0       11.88       10.80      0.67 o 
   2   5   0      212.10      214.20      5.75 o 
   3   5   0       15.10       18.42      1.74 o 
   4   5   0       18.86       17.08      2.25 o 
   0   6   0      254.05      249.90      3.53 o 
   1   6   0       45.73       48.24      1.21 o 
   2   6   0        0.71        1.60      0.65 o 
   3   6   0        1.24        0.00      1.34 o 
   4   6   0        3.02        0.00      1.75 o 
   1   7   0      174.37      172.10      2.26 o 
   2   7   0       29.11       32.93      1.60 o 
   3   7   0        2.16        2.47      1.57 o 
   4   7   0        0.29        0.00      2.87 o 
   0   8   0        3.80        4.42      0.79 o 
   1   8   0       80.02       69.22      1.31 o 
   2   8   0       59.47       58.00      1.84 o 
   3   8   0       15.81       17.01      2.75 o 
   4   8   0       14.74       14.49      2.64 o 
   1   9   0       69.56       61.03      1.72 o 
   2   9   0       96.04       97.33      2.37 o 
   3   9   0        6.35        7.09      2.50 o 
   4   9   0        0.46        0.15      2.05 o 
   0  10   0        0.10        0.18      0.65 o 
   1  10   0       60.59       65.18      1.91 o 
   2  10   0       20.79       23.12      1.40 o 
   3  10   0       28.87       32.19      3.40 o 
   4  10   0        7.77        5.48      2.44 o 
   1  11   0      132.55      131.50      3.66 o 
   2  11   0        2.17        2.52      1.17 o 
   3  11   0        8.58        3.66      2.68 o 
   0  12   0      679.73      699.41      9.09 o 
   1  12   0        0.41        0.00      0.70 o 
   2  12   0        6.77        6.09      1.76 o 
   3  12   0        0.40        0.00      2.30 o 
   1  13   0       36.86       37.60      2.28 o 
   2  13   0        0.09        1.83      1.56 o 
   3  13   0        0.00        0.00      2.41 o 
   1  14   0       34.48       33.32      3.05 o 
   2  14   0        0.00        0.90      1.68 o 
   3  14   0        1.02        0.00      2.60 o 
   1  15   0       18.61       18.91      2.24 o 
   2  15   0       13.97       13.86      2.48 o 
   0  16   0       18.67       15.44      3.58 o 
   1  16   0        0.02        0.26      1.68 o 
   2  16   0        2.05        4.97      2.25 o 
   1  17   0        3.79        1.14      2.18 o 
   2  17   0        0.32        0.00      2.13 o 
   0  18   0        4.32        5.04      3.41 o 
   1  18   0        4.33        1.54      2.24 o 
  -4   1   1       13.70       12.31      2.93 o 
  -3   1   1       32.76       32.42      2.02 o 
  -2   1   1       39.73       44.87      1.11 o 
  -1   1   1      455.65      485.93      4.88 o 
   0   1   1       15.31       11.80      0.51 o 
   1   1   1       40.87       36.74      0.81 o 
   2   1   1      154.45      153.44      1.97 o 
   3   1   1       21.37       22.09      1.06 o 
   4   1   1        0.91        3.24      2.52 o 
  -4   2   1        4.91        4.82      2.15 o 
  -3   2   1       92.15       93.04      2.34 o 
  -2   2   1        0.05        0.67      0.49 o 
  -1   2   1    16870.38    16012.12    134.81 o 
   0   2   1      697.70      629.01      5.85 o 
   1   2   1      132.57      121.40      1.39 o 
   2   2   1       88.40       80.87      1.44 o 
   3   2   1       35.77       35.98      1.53 o 
   4   2   1        0.26        0.00      2.29 o 
  -4   3   1       12.26       13.48      2.26 o 
  -3   3   1        2.94        3.23      0.83 o 
  -2   3   1      230.81      240.82      2.86 o 
  -1   3   1      227.59      232.37      2.60 o 
   0   3   1      244.77      202.77      2.82 o 
   1   3   1      312.37      274.58      2.32 o 
   2   3   1       15.53       18.65      0.83 o 
   3   3   1      134.94      133.04      2.89 o 
   4   3   1        1.39        2.80      1.81 o 
  -4   4   1        0.59        0.00      1.52 o 
  -3   4   1        7.65        6.74      1.29 o 
  -2   4   1       39.74       40.80      2.11 o 
  -1   4   1      108.58      100.43      1.45 o 
   0   4   1     1234.06     1119.02      8.60 o 
   1   4   1      232.52      235.14      2.40 o 
   2   4   1      209.77      209.75      2.99 o 
   3   4   1       32.87       34.40      2.29 o 
   4   4   1       39.62       40.47      3.71 o 
  -4   5   1        0.64        0.00      1.61 o 
  -3   5   1        5.69        3.75      1.68 o 
  -2   5   1        3.24        1.68      0.96 o 
  -1   5   1       48.61       47.17      1.09 o 
   0   5   1       30.18       31.74      0.78 o 
   1   5   1       71.32       78.76      1.56 o 
   2   5   1      224.65      244.38      3.99 o 
   3   5   1       14.67       15.48      1.59 o 
   4   5   1        6.04        6.66      2.00 o 
  -4   6   1        0.25        1.16      1.68 o 
  -3   6   1       16.09       14.78      1.97 o 
  -2   6   1       32.12       35.55      1.55 o 
  -1   6   1      196.09      189.11      2.49 o 
   0   6   1      705.87      664.97      5.29 o 
   1   6   1      144.94      156.28      2.22 o 
   2   6   1       76.14       84.02      2.59 o 
   3   6   1        0.41        0.44      1.09 o 
   4   6   1       32.41       31.36      5.36 o 
  -4   7   1        1.44        0.00      2.52 o 
  -3   7   1        3.20        2.17      1.48 o 
  -2   7   1        0.51        0.19      0.65 o 
  -1   7   1       35.64       40.64      1.32 o 
   0   7   1       79.95       77.71      1.46 o 
   1   7   1      290.21      309.18      3.38 o 
   2   7   1        0.43        1.06      0.75 o 
   3   7   1        0.91        0.00      1.33 o 
   4   7   1       22.76       27.58      3.09 o 
  -4   8   1        0.09        0.00      3.09 o 
  -3   8   1        0.30        0.00      1.84 o 
  -2   8   1        1.96        0.04      0.72 o 
  -1   8   1       11.49       11.33      0.74 o 
   0   8   1      100.76      102.62      1.69 o 
   1   8   1       18.45       16.98      0.81 o 
   2   8   1       87.97       91.80      2.52 o 
   3   8   1        0.56        0.00      1.78 o 
   4   8   1        9.07        8.88      2.49 o 
  -4   9   1        1.99        1.87      2.70 o 
  -3   9   1       47.25       48.32      5.77 o 
  -2   9   1       77.14       70.99      2.37 o 
  -1   9   1       35.00       32.00      1.33 o 
   0   9   1       81.32       82.24      1.58 o 
   1   9   1        6.64        5.47      0.75 o 
   2   9   1        1.29        1.95      0.82 o 
   3   9   1       35.59       35.41      3.54 o 
   4   9   1        6.93        4.87      2.33 o 
  -4  10   1        7.64        8.04      3.66 o 
  -3  10   1       15.90       14.91      2.73 o 
  -2  10   1        2.22        2.06      1.06 o 
  -1  10   1       35.78       35.39      1.48 o 
   0  10   1        0.15        0.00      0.43 o 
   1  10   1        0.02        0.00      0.53 o 
   2  10   1       92.38       93.27      2.70 o 
   3  10   1       11.23        9.69      5.20 o 
   4  10   1        0.47        0.00      2.08 o 
  -3  11   1       13.29        7.58      3.33 o 
  -2  11   1        0.68        2.75      1.52 o 
  -1  11   1      302.73      288.34      4.36 o 
   0  11   1       94.65       91.79      1.86 o 
   1  11   1        0.06        0.10      0.60 o 
   2  11   1       10.06       10.84      1.33 o 
   3  11   1       25.95       22.32      3.19 o 
  -3  12   1        2.82        4.25      2.57 o 
  -2  12   1        0.19        0.00      1.37 o 
  -1  12   1      101.73      100.85      2.59 o 
   0  12   1      612.09      613.32      6.21 o 
   1  12   1        0.58        1.57      0.72 o 
   2  12   1        0.04        0.00      1.46 o 
   3  12   1        3.10        2.45      2.76 o 
  -3  13   1        2.80        4.72      2.69 o 
  -2  13   1       10.03       12.23      2.04 o 
  -1  13   1      357.08      371.43      7.13 o 
   0  13   1       31.20       27.22      1.51 o 
   1  13   1       61.43       61.92      2.28 o 
   2  13   1        6.57        4.01      1.78 o 
   3  13   1        0.59        2.50      2.76 o 
  -3  14   1        0.81        0.00      2.45 o 
  -2  14   1       22.70       22.46      2.46 o 
  -1  14   1      190.32      214.23      4.21 o 
   0  14   1      110.88      137.21      7.15 o 
   1  14   1        7.21        7.27      1.74 o 
   2  14   1        2.99        3.78      1.96 o 
   3  14   1        1.62        4.84      2.89 o 
  -2  15   1       10.60       12.46      2.98 o 
  -1  15   1       10.37        9.89      2.27 o 
   0  15   1        0.00        0.41      1.72 o 
   1  15   1        1.63        1.42      1.57 o 
   2  15   1        0.06        0.00      1.75 o 
  -2  16   1        2.58        2.98      2.52 o 
  -1  16   1       49.20       35.96      3.00 o 
   0  16   1        0.34        1.71      1.84 o 
   1  16   1        1.92        1.73      1.90 o 
   2  16   1        6.01        7.64      2.28 o 
  -2  17   1        3.00        5.07      2.27 o 
  -1  17   1        5.41        5.67      2.04 o 
   0  17   1        0.47        2.11      2.06 o 
   1  17   1       24.60       24.68      3.21 o 
   2  17   1        3.07        3.82      2.25 o 
  -1  18   1        8.41       12.19      2.81 o 
   0  18   1        0.04        2.99      3.41 o 
   1  18   1        1.36        2.72      2.41 o 
  -4   0   2       77.84       93.32      7.32 o 
  -3   0   2        0.10        0.00      0.81 o 
  -2   0   2       16.07       14.99      1.61 o 
  -1   0   2     2458.82     2430.74     33.22 o 
   0   0   2     4281.78     4031.94     40.10 o 
   1   0   2     3603.35     3324.78     33.06 o 
   2   0   2       17.98       18.94      1.08 o 
   3   0   2       13.92       12.74      1.23 o 
   4   0   2        4.47        0.00      3.58 o 
  -4   1   2       10.30       16.20      2.47 o 
  -3   1   2       10.87       12.24      1.08 o 
  -2   1   2       18.57       16.83      0.83 o 
  -1   1   2    13333.70    12871.39    140.29 o 
   0   1   2     1235.02     1097.83      7.84 o 
   1   1   2      631.17      625.92      4.34 o 
   2   1   2        9.89       11.00      0.66 o 
   3   1   2        0.00        0.77      0.58 o 
   4   1   2        0.60        0.36      2.93 o 
  -4   2   2       45.53       53.15      3.44 o 
  -3   2   2       31.55       30.32      1.49 o 
  -2   2   2     1351.07     1367.24     14.68 o 
  -1   2   2     5778.09     5643.52     44.18 o 
   0   2   2      338.16      304.66      2.50 o 
   1   2   2      216.20      187.40      1.76 o 
   2   2   2       76.41       75.78      1.66 o 
   3   2   2       99.33       94.09      2.66 o 
   4   2   2        1.23        2.55      2.64 o 
  -4   3   2        2.48        1.30      3.58 o 
  -3   3   2       60.65       66.67      2.82 o 
  -2   3   2      281.61      301.23      3.95 o 
  -1   3   2      203.71      204.13      2.04 o 
   0   3   2      109.25       87.26      1.26 o 
   1   3   2       96.83       88.78      1.12 o 
   2   3   2       45.44       52.10      1.25 o 
   3   3   2        0.08        0.67      0.80 o 
   4   3   2       15.97       15.44      2.11 o 
  -4   4   2        2.39        3.44      2.45 o 
  -3   4   2        4.55        5.72      1.51 o 
  -2   4   2      612.39      638.51      6.15 o 
  -1   4   2       48.99       49.95      1.01 o 
   0   4   2       65.58       66.87      1.16 o 
   1   4   2      177.95      188.78      1.97 o 
   2   4   2      184.00      190.58      3.07 o 
   3   4   2      237.49      227.77      4.91 o 
   4   4   2        3.24        2.11      2.84 o 
  -4   5   2        1.13        0.76      2.34 o 
  -3   5   2        0.15        0.95      1.27 o 
  -2   5   2       22.07       21.16      1.06 o 
  -1   5   2       47.29       45.20      1.03 o 
   0   5   2      100.83       94.88      1.37 o 
   1   5   2      295.23      319.88      3.66 o 
   2   5   2      316.73      355.87      4.38 o 
   3   5   2        4.12        4.41      1.05 o 
   4   5   2       33.45       28.69      2.66 o 
  -4   6   2        0.06        0.00      2.22 o 
  -3   6   2        0.76        0.08      1.78 o 
  -2   6   2        2.21        3.12      0.71 o 
  -1   6   2      450.18      434.69      4.27 o 
   0   6   2       10.23       12.45      0.62 o 
   1   6   2      173.43      197.70      2.69 o 
   2   6   2       27.43       26.80      1.70 o 
   3   6   2        6.89        5.54      1.23 o 
   4   6   2        1.08        0.00      2.74 o 
  -4   7   2        0.24        1.16      4.39 o 
  -3   7   2        1.62        2.16      2.19 o 
  -2   7   2        3.97        2.96      0.68 o 
  -1   7   2        2.43        2.05      0.37 o 
   0   7   2       21.45       21.54      0.83 o 
   1   7   2       13.17       15.60      0.77 o 
   2   7   2       53.83       60.83      2.32 o 
   3   7   2        3.74        2.66      1.26 o 
   4   7   2        4.45        5.02      2.31 o 
  -4   8   2        0.02        0.22      2.29 o 
  -3   8   2        5.88        5.77      2.44 o 
  -2   8   2        0.57        0.00      0.68 o 
  -1   8   2      225.50      199.86      2.64 o 
   0   8   2        2.71        2.59      0.47 o 
   1   8   2      398.33      414.58      4.75 o 
   2   8   2       14.16       13.17      1.53 o 
   3   8   2       19.00       16.95      2.25 o 
   4   8   2        4.94        5.57      2.22 o 
  -4   9   2        0.73        0.00      2.52 o 
  -3   9   2        8.91       11.31      3.74 o 
  -2   9   2       68.88       70.69      4.58 o 
  -1   9   2        2.06        2.70      0.61 o 
   0   9   2        6.33        5.57      0.61 o 
   1   9   2        4.61        3.24      0.80 o 
   2   9   2      227.12      244.09      4.39 o 
   3   9   2       27.21       23.71      2.98 o 
   4   9   2       13.02       12.32      2.63 o 
  -4  10   2        5.22        0.70      2.58 o 
  -3  10   2        0.04        0.00      2.11 o 
  -2  10   2       86.47       89.94      2.88 o 
  -1  10   2      256.79      264.06      4.75 o 
   0  10   2        8.20        7.71      0.67 o 
   1  10   2       34.74       37.05      1.58 o 
   2  10   2        7.13        7.84      1.22 o 
   3  10   2       32.19       30.05      3.25 o 
   4  10   2        0.39        0.00      2.10 o 
  -3  11   2       31.58       32.59      5.12 o 
  -2  11   2      145.79      158.35      8.81 o 
  -1  11   2        7.99        8.01      1.00 o 
   0  11   2       59.36       56.21      1.50 o 
   1  11   2        0.45        0.05      0.64 o 
   2  11   2        3.66        3.54      1.29 o 
   3  11   2        5.00        3.23      1.91 o 
  -3  12   2        1.04        0.00      2.26 o 
  -2  12   2        0.15        2.15      1.48 o 
  -1  12   2      304.35      301.58      5.16 o 
   0  12   2       22.79       20.78      1.19 o 
   1  12   2        2.13        1.17      0.74 o 
   2  12   2        0.45        0.00      1.49 o 
   3  12   2        1.66        2.11      1.84 o 
  -3  13   2        0.01        0.00      2.85 o 
  -2  13   2        3.70        3.01      1.68 o 
  -1  13   2      329.21      343.06      6.90 o 
   0  13   2       81.03       90.47      3.74 o 
   1  13   2       20.99       22.75      2.53 o 
   2  13   2        8.57       11.00      2.08 o 
   3  13   2        0.11        0.00      1.79 o 
  -3  14   2        6.28        2.99      2.69 o 
  -2  14   2        8.32        8.57      2.06 o 
  -1  14   2        7.07       13.51      3.84 o 
   0  14   2       57.54       62.35     10.49 o 
   1  14   2       18.60       22.87      2.16 o 
   2  14   2        0.00        1.98      1.76 o 
   3  14   2        1.35        2.75      2.17 o 
  -2  15   2       41.00       47.89      5.85 o 
  -1  15   2       73.45       72.41      4.45 o 
   0  15   2       35.78       43.38     10.16 o 
   1  15   2        0.25        3.32      2.51 o 
   2  15   2        0.94        0.53      1.88 o 
  -2  16   2       66.10       72.26     10.02 o 
  -1  16   2        0.36        1.73      1.77 o 
   0  16   2        0.31        0.05      1.66 o 
   1  16   2        0.19        1.54      1.71 o 
   2  16   2        8.68       13.17      2.15 o 
  -2  17   2        0.10        3.04      2.27 o 
  -1  17   2        0.01        0.00      1.67 o 
   0  17   2        0.35        4.23      2.28 o 
   1  17   2        9.31        8.32      2.70 o 
   2  17   2        0.03        0.77      1.75 o 
  -1  18   2        0.19        0.73      2.18 o 
   0  18   2        7.41        6.50      2.41 o 
   1  18   2        2.94        1.69      6.10 o 
  -4   1   3       15.25        7.15      3.74 o 
  -3   1   3        5.81        3.65      1.02 o 
  -2   1   3     1659.43     1659.01     11.44 o 
  -1   1   3     3116.64     3031.20     26.33 o 
   0   1   3        1.62        2.21      0.39 o 
   1   1   3      159.01      153.52      1.51 o 
   2   1   3       88.80       86.87      1.63 o 
   3   1   3        1.85        0.69      0.65 o 
   4   1   3        2.55        0.33      2.64 o 
  -4   2   3       14.93       11.87      3.90 o 
  -3   2   3       14.17       14.74      1.54 o 
  -2   2   3     1250.69     1323.18     12.55 o 
  -1   2   3     2456.47     2405.51     23.70 o 
   0   2   3       18.35       19.45      0.54 o 
   1   2   3      567.79      541.53      3.91 o 
   2   2   3      771.02      741.44      6.48 o 
   3   2   3       33.94       32.98      1.55 o 
   4   2   3       17.44       11.45      2.70 o 
  -4   3   3        4.44        4.56      3.33 o 
  -3   3   3       22.68       23.66      2.35 o 
  -2   3   3     1007.54     1011.96      9.47 o 
  -1   3   3      616.32      602.23      4.91 o 
   0   3   3        3.64        3.10      0.32 o 
   1   3   3      105.84       94.87      1.29 o 
   2   3   3        2.64        2.16      0.52 o 
   3   3   3       60.77       55.05      2.07 o 
   4   3   3       10.34        7.15      1.99 o 
  -4   4   3        3.62        2.15      2.35 o 
  -3   4   3      184.13      179.12      4.64 o 
  -2   4   3     1212.20     1258.76     10.15 o 
  -1   4   3        4.75        5.14      0.33 o 
   0   4   3       11.04       13.86      0.71 o 
   1   4   3      408.53      398.24      3.29 o 
   2   4   3      164.19      166.03      2.38 o 
   3   4   3        0.09        1.60      0.89 o 
   4   4   3       12.89       11.73      2.13 o 
  -4   5   3        0.57        1.03      2.34 o 
  -3   5   3       13.91       17.01      1.86 o 
  -2   5   3        8.60        7.51      0.70 o 
  -1   5   3        3.83        3.77      0.39 o 
   0   5   3      272.19      263.20      2.19 o 
   1   5   3     1396.89     1478.28      9.92 o 
   2   5   3       18.56       19.00      1.14 o 
   3   5   3       12.12        9.10      1.38 o 
   4   5   3        9.77        8.23      2.13 o 
  -4   6   3        0.86        0.00      2.38 o 
  -3   6   3        0.02        0.00      1.00 o 
  -2   6   3      128.46      131.44      2.48 o 
  -1   6   3       10.11       11.58      0.48 o 
   0   6   3     1535.85     1661.51     12.03 o 
   1   6   3        9.46       11.38      0.67 o 
   2   6   3        3.24        2.77      0.75 o 
   3   6   3        0.74        0.08      0.90 o 
   4   6   3        6.85        7.86      2.32 o 
  -4   7   3        0.09        0.00      2.68 o 
  -3   7   3       12.13       13.45      1.91 o 
  -2   7   3        3.75        4.77      1.09 o 
  -1   7   3       35.67       36.26      0.91 o 
   0   7   3       30.43       27.75      0.86 o 
   1   7   3     2177.84     2351.34     18.31 o 
   2   7   3        5.58        5.37      0.99 o 
   3   7   3        0.83        0.87      1.23 o 
   4   7   3        1.73        0.28      1.98 o 
  -4   8   3        1.40        1.22      2.53 o 
  -3   8   3        9.25        6.76      2.29 o 
  -2   8   3       53.67       57.92      1.81 o 
  -1   8   3        1.00        0.48      0.43 o 
   0   8   3      300.66      351.14      3.47 o 
   1   8   3       56.84       65.85      1.57 o 
   2   8   3        7.21        8.29      1.05 o 
   3   8   3        5.55        9.41      1.98 o 
   4   8   3        6.21        4.80      2.33 o 
  -4   9   3        0.29        1.14      3.25 o 
  -3   9   3       44.00       52.13      6.42 o 
  -2   9   3       11.55       14.20      1.42 o 
  -1   9   3       42.75       39.44      1.39 o 
   0   9   3       77.05       78.42      1.48 o 
   1   9   3       43.10       46.32      1.41 o 
   2   9   3        0.62        1.98      0.82 o 
   3   9   3       35.31       36.49      2.99 o 
   4   9   3        1.96        2.21      2.19 o 
  -4  10   3        1.31        1.87      2.81 o 
  -3  10   3       13.57       10.98      2.61 o 
  -2  10   3      565.74      564.16      9.64 o 
  -1  10   3       25.12       22.18      1.71 o 
   0  10   3       43.97       49.07      1.34 o 
   1  10   3        1.48        1.35      0.66 o 
   2  10   3       58.86       50.84      2.05 o 
   3  10   3       16.31       17.53      2.48 o 
   4  10   3        1.16        0.00      2.10 o 
  -3  11   3        2.24        0.00      2.15 o 
  -2  11   3        8.10       16.61      2.50 o 
  -1  11   3      339.30      345.38      4.83 o 
   0  11   3       21.08       22.89      1.39 o 
   1  11   3       31.31       33.46      1.51 o 
   2  11   3       14.38       11.97      1.43 o 
   3  11   3        3.88        1.06      1.89 o 
  -3  12   3        2.18        4.90      2.52 o 
  -2  12   3       33.49       29.05      2.59 o 
  -1  12   3        3.61        4.69      1.49 o 
   0  12   3        0.17        1.40      0.61 o 
   1  12   3       44.18       43.30      1.72 o 
   2  12   3       31.40       31.57      2.67 o 
   3  12   3        1.17        0.00      1.78 o 
  -3  13   3        3.35        5.28      2.65 o 
  -2  13   3       18.60       19.93      2.23 o 
  -1  13   3       12.10        9.30      1.77 o 
   0  13   3        6.66        7.43      1.36 o 
   1  13   3        7.96        6.65      1.41 o 
   2  13   3        1.21        0.00      1.26 o 
   3  13   3        2.70        1.03      2.08 o 
  -3  14   3        0.12        0.00      2.54 o 
  -2  14   3        0.00        0.00      2.95 o 
  -1  14   3       48.22       44.28      3.44 o 
   0  14   3        0.09        0.00      1.87 o 
   1  14   3        1.78        0.25      0.97 o 
   2  14   3        0.18        1.37      1.43 o 
   3  14   3        5.59        4.49      2.47 o 
  -2  15   3      137.71      146.66      8.43 o 
  -1  15   3       18.69       17.36      2.25 o 
   0  15   3        4.38        4.55      2.68 o 
   1  15   3        8.39        8.85      1.65 o 
   2  15   3        8.92       14.41      2.96 o 
  -2  16   3        3.05        3.32      2.09 o 
  -1  16   3       34.18       32.47      2.82 o 
   0  16   3        0.49        0.03      1.95 o 
   1  16   3        0.00        0.22      1.71 o 
   2  16   3        8.56        8.79      2.30 o 
  -2  17   3        8.80        8.31      3.04 o 
  -1  17   3        9.57        8.34      2.15 o 
   0  17   3        1.23        3.96      2.06 o 
   1  17   3        0.05        0.89      2.18 o 
  -1  18   3        0.69        0.38      2.24 o 
   0  18   3        1.28        1.95      2.18 o 
   1  18   3        1.10        5.36      2.58 o 
  -4   0   4        0.07        0.00      3.09 o 
  -3   0   4        7.96        8.62      2.76 o 
  -2   0   4       31.31       34.12      3.01 o 
  -1   0   4       23.67       21.00      0.74 o 
   0   0   4      964.37     1000.78     21.31 o 
   1   0   4      647.73      686.47      7.98 o 
   2   0   4      229.60      226.96      4.09 o 
   3   0   4        0.15        0.00      0.89 o 
   4   0   4        6.48        7.97      4.55 o 
  -4   1   4       26.96       24.71      4.71 o 
  -3   1   4       10.97        9.71      1.38 o 
  -2   1   4       99.08      104.90      1.62 o 
  -1   1   4       43.00       42.36      1.01 o 
   0   1   4     5188.09     4827.15     33.28 o 
   1   1   4      721.13      695.14      5.12 o 
   2   1   4      253.68      242.72      3.02 o 
   3   1   4        0.25        0.00      0.61 o 
   4   1   4       44.37       43.43      4.54 o 
  -4   2   4        7.54        4.23      3.41 o 
  -3   2   4       12.87       15.91      1.60 o 
  -2   2   4      318.24      318.26      3.09 o 
  -1   2   4        6.13        9.23      0.75 o 
   0   2   4      433.67      402.54      3.01 o 
   1   2   4      215.56      223.75      2.30 o 
   2   2   4       62.49       57.85      1.41 o 
   3   2   4       22.13       21.64      1.37 o 
   4   2   4       32.93       37.09      4.86 o 
  -4   3   4        0.70        1.63      3.09 o 
  -3   3   4      358.21      360.59      5.86 o 
  -2   3   4     2122.81     2183.52     16.69 o 
  -1   3   4       33.86       31.62      0.81 o 
   0   3   4      108.96      115.87      1.34 o 
   1   3   4       38.63       44.06      0.96 o 
   2   3   4      673.53      636.43      5.87 o 
   3   3   4       66.51       60.03      2.18 o 
   4   3   4       34.79       36.29      4.50 o 
  -4   4   4       10.25        8.39      2.52 o 
  -3   4   4      479.05      496.09      7.26 o 
  -2   4   4      203.05      201.76      3.36 o 
  -1   4   4      175.56      181.76      1.62 o 
   0   4   4       19.56       20.91      0.59 o 
   1   4   4      212.62      230.05      2.31 o 
   2   4   4       68.48       65.44      1.46 o 
   3   4   4       51.97       52.32      2.33 o 
   4   4   4        4.18        3.06      1.84 o 
  -4   5   4        0.31        3.09      3.41 o 
  -3   5   4       36.60       31.70      1.93 o 
  -2   5   4       15.69       16.61      1.31 o 
  -1   5   4        4.80        6.16      0.42 o 
   0   5   4      258.72      252.75      2.54 o 
   1   5   4       50.50       48.84      1.02 o 
   2   5   4       33.26       30.56      1.10 o 
   3   5   4        0.21        0.00      0.90 o 
   4   5   4        0.01        0.00      1.87 o 
  -4   6   4       11.12       11.54      4.06 o 
  -3   6   4       41.64       44.03      2.62 o 
  -2   6   4        0.72        0.63      0.71 o 
  -1   6   4       10.45        8.24      0.45 o 
   0   6   4     1340.31     1407.03      9.79 o 
   1   6   4      250.98      276.27      2.71 o 
   2   6   4       41.00       38.06      1.98 o 
   3   6   4        0.51        0.00      1.11 o 
   4   6   4        2.50        2.17      2.08 o 
  -4   7   4        3.31        3.41      3.74 o 
  -3   7   4        1.99        2.23      1.50 o 
  -2   7   4       22.95       22.89      1.29 o 
  -1   7   4      220.12      222.23      2.21 o 
   0   7   4      159.90      168.38      2.10 o 
   1   7   4      199.51      205.15      2.83 o 
   2   7   4        0.03        0.00      0.69 o 
   3   7   4        0.52        0.00      1.46 o 
   4   7   4        1.15        2.51      2.07 o 
  -4   8   4        4.57        7.40      2.80 o 
  -3   8   4      253.89      287.39     27.72 o 
  -2   8   4       21.36       22.78      1.70 o 
  -1   8   4       90.25      102.03      1.64 o 
   0   8   4        1.80        2.90      0.47 o 
   1   8   4      162.21      169.78      2.61 o 
   2   8   4       28.83       31.97      1.64 o 
   3   8   4       24.03       26.68      2.76 o 
   4   8   4        0.04        0.00      2.79 o 
  -4   9   4        0.95        0.00      3.25 o 
  -3   9   4        2.21        4.30      2.26 o 
  -2   9   4      125.62      134.38      2.80 o 
  -1   9   4       44.78       44.52      1.43 o 
   0   9   4       69.20       70.84      1.42 o 
   1   9   4        1.70        2.52      0.57 o 
   2   9   4       34.20       32.83      2.30 o 
   3   9   4        0.01        0.00      1.55 o 
   4   9   4        0.02        0.00      2.06 o 
  -4  10   4        6.61        2.09      2.80 o 
  -3  10   4       39.33       27.97      5.20 o 
  -2  10   4       24.53       26.88      2.20 o 
  -1  10   4        3.59        3.52      0.73 o 
   0  10   4        3.96        4.58      0.61 o 
   1  10   4        4.71        4.69      0.87 o 
   2  10   4        4.68        4.47      1.01 o 
   3  10   4       22.10       19.31      2.61 o 
  -3  11   4        0.16        0.00      3.33 o 
  -2  11   4      160.58      158.79      9.55 o 
  -1  11   4       29.88       30.98      1.76 o 
   0  11   4        6.26        7.53      0.71 o 
   1  11   4        0.41        0.00      0.58 o 
   2  11   4      131.32      128.01      4.25 o 
   3  11   4        0.78        0.48      1.86 o 
  -3  12   4        1.94        3.37      2.38 o 
  -2  12   4        0.21        0.87      1.60 o 
  -1  12   4        7.77       11.13      1.74 o 
   0  12   4        4.93        4.70      0.78 o 
   1  12   4       34.15       37.89      1.71 o 
   2  12   4        0.05        0.87      1.32 o 
   3  12   4        0.01        0.00      1.77 o 
  -3  13   4        2.84        6.10      4.63 o 
  -2  13   4        5.76        6.68      1.80 o 
  -1  13   4       37.51       37.94      2.54 o 
   0  13   4       44.41       40.43      2.92 o 
   1  13   4        5.76        6.17      1.17 o 
   2  13   4        2.39        0.89      1.40 o 
   3  13   4        1.80        3.44      2.15 o 
  -3  14   4        2.87        0.75      2.69 o 
  -2  14   4       21.27       16.76      3.00 o 
  -1  14   4        0.07        0.57      1.46 o 
   0  14   4        5.27        4.65      1.75 o 
   1  14   4        4.75        4.98      1.46 o 
   2  14   4       11.67       11.71      2.04 o 
   3  14   4        2.33        3.67      2.21 o 
  -2  15   4        6.77        4.92      2.61 o 
  -1  15   4        0.76        0.81      1.59 o 
   0  15   4       13.41       11.87      2.24 o 
   1  15   4       14.65       13.16      1.80 o 
   2  15   4        0.62        0.00      1.95 o 
  -2  16   4       38.16       35.42      6.18 o 
  -1  16   4        0.02        0.00      1.64 o 
   0  16   4        1.05        0.26      1.83 o 
   1  16   4        0.04        0.55      3.01 o 
   2  16   4        8.60        9.79      2.11 o 
  -1  17   4        0.48        0.00      1.72 o 
   0  17   4        2.73        4.33      2.28 o 
   1  17   4        1.02        2.74      2.24 o 
  -1  18   4        1.74        0.00      2.07 o 
   0  18   4       19.82       24.64      3.27 o 
   1  18   4        1.61        1.80      3.17 o 
  -4   1   5        8.37        6.71      2.69 o 
  -3   1   5        5.41        6.89      3.74 o 
  -2   1   5       51.61       53.01      1.12 o 
  -1   1   5      756.77      743.24      5.78 o 
   0   1   5       69.46       69.91      0.97 o 
   1   1   5      864.25      863.79      7.46 o 
   2   1   5      282.80      259.11      3.40 o 
   3   1   5        1.45        1.05      0.75 o 
   4   1   5       47.61       46.60      4.76 o 
  -4   2   5        0.33        0.00      2.76 o 
  -3   2   5        1.43        0.30      1.27 o 
  -2   2   5      213.05      221.02      2.56 o 
  -1   2   5        0.19        0.00      0.31 o 
   0   2   5       31.69       30.04      0.64 o 
   1   2   5      363.64      339.53      3.62 o 
   2   2   5      304.14      302.32      3.54 o 
   3   2   5       23.68       19.94      1.85 o 
   4   2   5       52.62       52.38      5.82 o 
  -4   3   5        8.21        8.78      3.74 o 
  -3   3   5      393.80      412.72      6.32 o 
  -2   3   5       11.09       13.10      0.73 o 
  -1   3   5      865.65      849.77      6.98 o 
   0   3   5       15.30       16.79      0.54 o 
   1   3   5       55.94       56.23      1.21 o 
   2   3   5       38.08       38.92      1.23 o 
   3   3   5       29.67       30.60      1.88 o 
   4   3   5       96.21       89.62      7.72 o 
  -4   4   5       16.42        8.94      3.41 o 
  -3   4   5       20.78       24.97      1.77 o 
  -2   4   5      166.44      168.86      3.14 o 
  -1   4   5      913.12      957.28      8.45 o 
   0   4   5       19.34       22.91      0.67 o 
   1   4   5       34.85       35.27      1.07 o 
   2   4   5        6.17        7.05      0.94 o 
   3   4   5      101.96      100.69      3.37 o 
   4   4   5        0.28        1.17      1.84 o 
  -4   5   5       27.55       26.66      4.88 o 
  -3   5   5      425.67      423.53      7.37 o 
  -2   5   5        4.44        7.26      1.49 o 
  -1   5   5       71.24       83.74      1.09 o 
   0   5   5      683.02      739.26      6.33 o 
   1   5   5       52.03       48.28      1.15 o 
   2   5   5       55.86       53.71      1.46 o 
   3   5   5        2.31        2.26      1.38 o 
   4   5   5        0.00        0.65      1.83 o 
  -4   6   5      165.08      189.07     10.73 o 
  -3   6   5        6.85        7.06      1.32 o 
  -2   6   5        7.18        6.28      1.22 o 
  -1   6   5       25.64       32.33      0.79 o 
   0   6   5     2021.03     2145.62     15.40 o 
   1   6   5       86.79       74.26      1.43 o 
   2   6   5       56.84       58.09      1.73 o 
   3   6   5        0.19        0.00      1.40 o 
   4   6   5        0.36        0.00      1.98 o 
  -4   7   5        0.70        0.65      3.41 o 
  -3   7   5       29.55       33.43      2.39 o 
  -2   7   5        0.02        0.04      0.66 o 
  -1   7   5      276.51      303.60      3.27 o 
   0   7   5      595.88      668.62      5.66 o 
   1   7   5       57.63       65.75      1.60 o 
   2   7   5       14.11       16.91      1.31 o 
   3   7   5        0.00        0.00      2.23 o 
   4   7   5        3.14        1.46      2.15 o 
  -4   8   5       40.43       36.74      6.02 o 
  -3   8   5       49.10       50.20      3.70 o 
  -2   8   5        5.77        5.02      1.00 o 
  -1   8   5        2.93        3.62      0.62 o 
   0   8   5      807.77      874.01      7.64 o 
   1   8   5       58.79       59.49      1.57 o 
   2   8   5        1.36        0.88      0.88 o 
   3   8   5        5.07        5.87      1.93 o 
   4   8   5        4.04        6.57      2.47 o 
  -4   9   5        0.03        1.30      3.74 o 
  -3   9   5      134.80      147.97     13.41 o 
  -2   9   5      162.30      155.70      4.08 o 
  -1   9   5       85.98       97.00      2.46 o 
   0   9   5        3.49        4.35      0.54 o 
   1   9   5        1.29        1.64      0.86 o 
   2   9   5       10.53       12.54      1.27 o 
   3   9   5        7.34        6.40      2.05 o 
   4   9   5       21.84       20.98      3.19 o 
  -4  10   5        0.21        2.28      4.23 o 
  -3  10   5       17.01       16.89      3.98 o 
  -2  10   5       30.56       33.19      2.50 o 
  -1  10   5       29.38       28.03      1.76 o 
   0  10   5       59.25       61.65      1.43 o 
   1  10   5        0.15        0.00      0.50 o 
   2  10   5       39.70       34.03      2.30 o 
   3  10   5       38.94       39.85      3.27 o 
  -3  11   5        3.84        5.83      2.42 o 
  -2  11   5        1.34        2.24      1.89 o 
  -1  11   5        0.14        0.66      0.89 o 
   0  11   5        0.40        1.36      0.52 o 
   1  11   5       31.86       26.76      1.34 o 
   2  11   5        2.10        2.24      1.64 o 
   3  11   5        1.58        2.71      3.21 o 
  -3  12   5        0.31        0.00      2.26 o 
  -2  12   5       14.85       10.35      2.68 o 
  -1  12   5        1.48        0.75      1.22 o 
   0  12   5        2.35        1.63      0.88 o 
   1  12   5        0.06        0.00      0.77 o 
   2  12   5       42.13       35.67      2.50 o 
   3  12   5        0.12        1.76      1.98 o 
  -3  13   5        3.24        2.37      2.69 o 
  -2  13   5        0.23        1.35      2.44 o 
  -1  13   5        3.47        2.00      1.43 o 
   0  13   5        0.95        1.77      0.95 o 
   1  13   5      116.26      112.87      4.07 o 
   2  13   5       18.74       26.79      2.40 o 
   3  13   5        0.16        0.00      1.85 o 
  -3  14   5        2.40        3.61      2.85 o 
  -2  14   5       12.68       13.04      2.68 o 
  -1  14   5        7.49        6.79      1.75 o 
   0  14   5       10.77       10.60      1.83 o 
   1  14   5       23.05       24.41      2.04 o 
   2  14   5        2.24        2.51      1.92 o 
  -2  15   5       25.91       19.57      6.50 o 
  -1  15   5        3.33        3.44      1.73 o 
   0  15   5        0.76        0.22      1.68 o 
   1  15   5        0.41        0.00      1.30 o 
   2  15   5       45.44       42.89      3.72 o 
  -2  16   5        2.02        3.12      2.65 o 
  -1  16   5        9.31        6.82      2.34 o 
   0  16   5        0.00        0.00      2.68 o 
   1  16   5        8.65        3.15      2.36 o 
   2  16   5        2.66        0.00      1.63 o 
  -1  17   5        5.84        3.37      2.01 o 
   0  17   5        0.56        0.00      1.89 o 
   1  17   5        1.11        0.00      1.95 o 
   0  18   5        0.12        0.00      2.11 o 
  -4   0   6        0.15        1.14      3.25 o 
  -3   0   6       29.35       30.24      4.39 o 
  -2   0   6       42.84       42.53      1.83 o 
  -1   0   6      212.57      179.39      2.31 o 
   0   0   6     4557.49     4480.83     56.87 o 
   1   0   6     1814.29     1872.08     22.70 o 
   2   0   6       26.16       26.44      1.62 o 
   3   0   6       25.17       23.53      3.25 o 
   4   0   6       64.63       57.06      7.32 o 
  -4   1   6        1.20        0.34      2.34 o 
  -3   1   6        0.63        0.00      1.24 o 
  -2   1   6        1.28        0.96      0.36 o 
  -1   1   6      124.51      123.91      1.64 o 
   0   1   6      580.02      657.60      4.95 o 
   1   1   6     3027.45     2889.36     22.11 o 
   2   1   6        6.97        6.95      0.77 o 
   3   1   6        7.77        6.24      1.07 o 
   4   1   6        2.69        3.23      3.15 o 
  -4   2   6        0.05        0.49      2.29 o 
  -3   2   6       65.78       65.46      3.14 o 
  -2   2   6       40.25       40.85      1.51 o 
  -1   2   6      297.59      284.20      2.92 o 
   0   2   6      489.31      483.99      3.66 o 
   1   2   6      207.28      209.24      2.69 o 
   2   2   6       53.59       57.09      1.58 o 
   3   2   6       53.12       49.52      6.25 o 
   4   2   6      115.57      116.57     20.16 o 
  -4   3   6        6.51        5.12      5.12 o 
  -3   3   6        0.84        1.21      2.76 o 
  -2   3   6        5.05        7.02      0.88 o 
  -1   3   6       54.30       60.34      1.07 o 
   0   3   6      104.74      106.83      1.31 o 
   1   3   6       20.31       16.53      0.83 o 
   2   3   6       10.07        9.67      0.83 o 
   3   3   6      286.79      292.37      7.41 o 
   4   3   6        2.98        3.61      2.18 o 
  -4   4   6        6.21        4.06      3.09 o 
  -3   4   6      282.78      270.52      7.36 o 
  -2   4   6       14.95       15.78      1.24 o 
  -1   4   6       94.16      103.36      1.85 o 
   0   4   6       37.01       36.62      0.85 o 
   1   4   6       18.34       18.31      0.88 o 
   2   4   6        2.26        1.91      0.60 o 
   3   4   6       18.88       18.44      2.82 o 
   4   4   6       18.13       11.36      2.61 o 
  -4   5   6      136.92      132.10      5.88 o 
  -3   5   6       59.19       62.45      3.71 o 
  -2   5   6        4.35        6.99      0.96 o 
  -1   5   6     1094.24     1131.15      9.87 o 
   0   5   6        8.42        6.08      0.50 o 
   1   5   6       76.83       67.16      1.38 o 
   2   5   6        1.80        1.77      0.60 o 
   3   5   6      149.01      140.25      4.69 o 
   4   5   6        0.29        0.00      2.17 o 
  -4   6   6       17.65       16.42      4.88 o 
  -3   6   6       32.09       29.62      1.91 o 
  -2   6   6        0.02        0.00      0.71 o 
  -1   6   6       44.55       49.69      1.25 o 
   0   6   6      110.16      130.22      1.94 o 
   1   6   6       76.78       69.79      1.50 o 
   2   6   6       11.32       11.62      1.02 o 
   3   6   6        2.16        2.24      1.63 o 
   4   6   6        1.90        0.70      1.84 o 
  -4   7   6        0.31        8.45      3.90 o 
  -3   7   6       59.06       59.46      2.38 o 
  -2   7   6       11.96       11.92      1.34 o 
  -1   7   6        3.87        6.22      0.88 o 
   0   7   6        0.60        0.79      0.41 o 
   1   7   6        0.97        1.89      0.52 o 
   2   7   6       12.49       12.94      1.24 o 
   3   7   6       19.61       25.12      2.70 o 
   4   7   6        0.04        0.22      2.05 o 
  -4   8   6       12.07       13.98      4.88 o 
  -3   8   6       25.14       27.32      4.03 o 
  -2   8   6        0.52        0.00      0.79 o 
  -1   8   6      628.28      662.16      7.25 o 
   0   8   6        0.85        1.98      0.47 o 
   1   8   6       12.65       12.33      1.04 o 
   2   8   6        0.15        0.00      0.76 o 
   3   8   6       46.95       59.80      6.86 o 
   4   8   6        0.70        0.00      2.04 o 
  -4   9   6       16.58       15.28      4.71 o 
  -3   9   6       72.66       73.59     13.49 o 
  -2   9   6       67.72       67.78      2.32 o 
  -1   9   6      148.98      151.04      3.14 o 
   0   9   6       46.20       45.17      1.24 o 
   1   9   6       41.71       40.07      1.50 o 
   2   9   6       42.91       42.16      2.63 o 
   3   9   6       98.59      102.89      4.47 o 
  -4  10   6        1.17        2.60      4.06 o 
  -3  10   6       45.82       39.04      8.62 o 
  -2  10   6       17.99       18.94      1.90 o 
  -1  10   6       32.92       34.53      1.85 o 
   0  10   6        1.06        0.82      0.50 o 
   1  10   6       12.12       10.97      0.93 o 
   2  10   6        1.85        1.45      1.32 o 
   3  10   6        4.11        6.28      2.15 o 
  -3  11   6        1.91        0.35      5.28 o 
  -2  11   6        3.37        0.85      1.89 o 
  -1  11   6       10.32       10.97      1.74 o 
   0  11   6        2.57        1.82      0.60 o 
   1  11   6       15.26       16.12      1.25 o 
   2  11   6       29.69       28.23      2.28 o 
   3  11   6       34.56       35.80      3.33 o 
  -3  12   6        1.19        0.00      2.34 o 
  -2  12   6        3.91        3.12      1.94 o 
  -1  12   6       31.15       32.35      4.06 o 
   0  12   6       11.12        8.64      1.16 o 
   1  12   6       21.82       16.06      1.50 o 
   2  12   6        0.54        0.00      1.31 o 
   3  12   6        0.14        0.84      1.87 o 
  -3  13   6        0.39        1.27      2.58 o 
  -2  13   6        1.40        0.86      2.76 o 
  -1  13   6        7.89        4.75      1.75 o 
   0  13   6        4.87        5.58      1.52 o 
   1  13   6      114.67      107.00      4.86 o 
   2  13   6        9.14       11.40      1.95 o 
   3  13   6        0.39        0.00      2.48 o 
  -3  14   6        0.02        0.00      2.77 o 
  -2  14   6        0.06        1.45      2.14 o 
  -1  14   6        1.16        3.64      1.62 o 
   0  14   6       62.93       71.99      4.02 o 
   1  14   6        7.12        4.37      1.45 o 
   2  14   6        2.03        0.00      1.46 o 
  -2  15   6        3.00        0.80      2.37 o 
  -1  15   6        6.19        5.91      2.38 o 
   0  15   6       11.10        9.47      2.22 o 
   1  15   6       10.25        8.99      1.71 o 
   2  15   6        2.54        1.84      1.67 o 
  -2  16   6        8.42        6.91      2.77 o 
  -1  16   6        1.36        1.46      6.02 o 
   0  16   6        2.16        0.75      1.99 o 
   1  16   6        0.36        1.54      2.18 o 
   2  16   6        3.09        3.10      1.90 o 
  -1  17   6        8.93        8.71      4.71 o 
   0  17   6        3.71        2.59      2.68 o 
   1  17   6        5.69        2.85      3.66 o 
   0  18   6        0.00        0.00      3.33 o 
  -4   1   7        1.61        0.00      2.29 o 
  -3   1   7       10.75       12.52      1.82 o 
  -2   1   7       64.79       73.51      1.78 o 
  -1   1   7        5.24        4.75      0.39 o 
   0   1   7     1035.79     1029.41      6.66 o 
   1   1   7       96.06       96.89      2.17 o 
   2   1   7       23.48       21.54      1.06 o 
   3   1   7        2.74        2.56      0.95 o 
   4   1   7       22.59       21.38      5.88 o 
  -4   2   7        4.66        2.80      2.68 o 
  -3   2   7       16.05       18.05      2.22 o 
  -2   2   7      100.96       92.01      1.85 o 
  -1   2   7      277.61      266.59      2.88 o 
   0   2   7       37.52       39.59      0.80 o 
   1   2   7       94.21       94.18      1.78 o 
   2   2   7       27.36       26.91      1.45 o 
   3   2   7      137.96      136.77      9.35 o 
   4   2   7        7.71        9.90      3.10 o 
  -4   3   7        0.82        2.13      2.29 o 
  -3   3   7        1.46        1.61      1.46 o 
  -2   3   7      726.21      773.18      8.20 o 
  -1   3   7        1.65        1.85      0.39 o 
   0   3   7       66.52       64.53      1.13 o 
   1   3   7        0.01        0.06      0.42 o 
   2   3   7       21.64       21.55      1.14 o 
   3   3   7       12.11       17.13      1.60 o 
   4   3   7        6.30        3.29      2.32 o 
  -4   4   7       73.93       65.79      9.51 o 
  -3   4   7       19.70       17.57      2.52 o 
  -2   4   7       79.26       84.30      2.19 o 
  -1   4   7      429.12      459.65      4.38 o 
   0   4   7        9.20       11.22      0.58 o 
   1   4   7        4.34        3.59      0.57 o 
   2   4   7       31.10       28.80      1.31 o 
   3   4   7      317.03      324.17     12.68 o 
   4   4   7        0.34        0.26      2.12 o 
  -4   5   7       55.66       51.84      4.17 o 
  -3   5   7       23.28       25.69      2.77 o 
  -2   5   7      185.67      204.98      3.64 o 
  -1   5   7        4.94        5.42      0.48 o 
   0   5   7        3.58        5.62      0.50 o 
   1   5   7        1.09        0.87      0.48 o 
   2   5   7      315.83      325.66      3.98 o 
   3   5   7        7.06        4.66      1.98 o 
   4   5   7        1.99        2.04      3.28 o 
  -4   6   7       97.68       95.17      6.75 o 
  -3   6   7        5.17        4.70      1.91 o 
  -2   6   7       19.92       22.08      1.35 o 
  -1   6   7      237.55      249.65      2.80 o 
   0   6   7       56.94       51.50      1.36 o 
   1   6   7      183.09      168.04      2.66 o 
   2   6   7       66.61       74.92      2.07 o 
   3   6   7        0.46        1.47      1.55 o 
   4   6   7        3.03        1.30      2.41 o 
  -4   7   7      161.59      174.61     10.89 o 
  -3   7   7        0.18        0.72      2.19 o 
  -2   7   7       21.15       22.15      1.45 o 
  -1   7   7       69.71       76.58      1.61 o 
   0   7   7      324.32      313.99      3.89 o 
   1   7   7        0.40        0.04      0.49 o 
   2   7   7      117.70      118.68      2.92 o 
   3   7   7        3.77        4.28      2.71 o 
   4   7   7        0.25        2.69      2.61 o 
  -4   8   7       22.59       28.29      5.85 o 
  -3   8   7       27.82       25.28      2.76 o 
  -2   8   7       42.07       43.91      1.94 o 
  -1   8   7       25.47       24.24      1.15 o 
   0   8   7       29.05       31.84      1.29 o 
   1   8   7      110.81      113.70      2.44 o 
   2   8   7       54.29       57.63      3.31 o 
   3   8   7        5.64        8.62      2.20 o 
  -4   9   7        4.45        6.83      4.55 o 
  -3   9   7        5.79        0.00      3.41 o 
  -2   9   7       50.92       56.55      2.26 o 
  -1   9   7       25.93       27.22      1.49 o 
   0   9   7       22.88       25.85      1.29 o 
   1   9   7       19.07       19.72      1.18 o 
   2   9   7       40.65       51.81      3.17 o 
   3   9   7      124.40      144.03      5.28 o 
  -3  10   7        3.31        0.49      3.74 o 
  -2  10   7       86.02       87.37      5.04 o 
  -1  10   7       33.38       31.33      3.50 o 
   0  10   7        6.25        5.98      0.74 o 
   1  10   7       15.92       17.30      1.28 o 
   2  10   7        2.08        4.11      1.64 o 
   3  10   7       54.95       67.64      6.71 o 
  -3  11   7        7.83        8.13      4.39 o 
  -2  11   7       69.84       60.99      5.85 o 
  -1  11   7       13.08       11.88      2.36 o 
   0  11   7        1.02        0.83      0.89 o 
   1  11   7       86.55       73.09      2.20 o 
   2  11   7        2.16        0.75      1.47 o 
   3  11   7       22.87       27.15      3.19 o 
  -3  12   7        4.30        0.79      2.46 o 
  -2  12   7        0.61        0.00      1.68 o 
  -1  12   7       10.26        5.35      1.91 o 
   0  12   7       89.84       78.30      3.20 o 
   1  12   7        7.10        6.65      1.21 o 
   2  12   7        0.98        1.65      1.40 o 
   3  12   7        1.15        0.00      1.96 o 
  -3  13   7        0.10        3.34      2.81 o 
  -2  13   7        0.47        2.40      2.07 o 
  -1  13   7        3.93        6.08      2.10 o 
   0  13   7       11.08        9.60      1.72 o 
   1  13   7       87.60       80.55      6.24 o 
   2  13   7       13.62       20.96      2.41 o 
  -2  14   7        0.01        0.00      1.98 o 
  -1  14   7        0.11        0.00      1.87 o 
   0  14   7       40.95       43.88      2.88 o 
   1  14   7       28.56       31.82      2.32 o 
   2  14   7        4.30        2.08      1.61 o 
  -2  15   7        9.18       13.89      3.33 o 
  -1  15   7        4.81        4.74      3.33 o 
   0  15   7       10.60       12.26      4.23 o 
   1  15   7        0.06        0.23      2.05 o 
   2  15   7        0.13        0.00      1.61 o 
  -2  16   7        0.21        5.44      2.80 o 
  -1  16   7        2.20        2.52      2.49 o 
   0  16   7        1.55        0.98      2.03 o 
   1  16   7        0.86        0.00      2.15 o 
  -1  17   7        1.68        1.97      2.73 o 
   0  17   7        0.01        0.00      2.11 o 
   1  17   7        1.01        0.00      2.29 o 
  -4   0   8       16.39       17.07      4.55 o 
  -3   0   8        0.19        0.16      2.60 o 
  -2   0   8       17.72       17.72      1.94 o 
  -1   0   8       14.10       15.79      0.75 o 
   0   0   8     4416.52     4491.67     39.20 o 
   1   0   8        6.77       10.88      0.98 o 
   2   0   8        2.74        2.70      0.94 o 
   3   0   8        0.76        0.00      2.06 o 
   4   0   8        0.62        0.16      4.55 o 
  -4   1   8        3.47        2.77      2.45 o 
  -3   1   8       54.86       60.74      4.02 o 
  -2   1   8        0.15        0.91      0.80 o 
  -1   1   8      442.51      433.20      3.40 o 
   0   1   8       36.54       46.01      0.94 o 
   1   1   8        5.46        8.04      0.70 o 
   2   1   8        0.05        0.00      0.55 o 
   3   1   8        3.52        1.40      1.24 o 
   4   1   8        0.73        0.00      2.13 o 
  -4   2   8        0.09        0.00      2.26 o 
  -3   2   8        2.70        0.72      1.38 o 
  -2   2   8       96.16      106.58      2.26 o 
  -1   2   8       48.25       44.34      1.24 o 
   0   2   8      581.37      591.20      5.01 o 
   1   2   8       30.09       26.23      1.07 o 
   2   2   8       24.48       23.29      1.21 o 
   3   2   8        8.48        6.67      1.32 o 
   4   2   8        0.39        0.42      2.16 o 
  -4   3   8        0.87        0.00      2.26 o 
  -3   3   8       28.37       23.49      2.38 o 
  -2   3   8       88.41       89.74      2.47 o 
  -1   3   8      566.24      562.33      5.18 o 
   0   3   8       99.56       94.44      1.32 o 
   1   3   8        4.09        3.99      0.60 o 
   2   3   8        0.15        0.18      0.63 o 
   3   3   8      187.24      207.29      5.37 o 
   4   3   8        8.21       11.57      2.68 o 
  -4   4   8        7.26        6.23      2.58 o 
  -3   4   8        5.54        5.40      1.71 o 
  -2   4   8      212.49      215.75      4.06 o 
  -1   4   8        6.76        7.53      0.69 o 
   0   4   8       97.28       90.16      1.34 o 
   1   4   8        0.23        0.00      0.47 o 
   2   4   8      658.76      628.02      6.69 o 
   3   4   8       58.72       46.07     13.17 o 
   4   4   8        0.02        0.00      2.24 o 
  -4   5   8       23.62       21.40      3.37 o 
  -3   5   8        6.18       10.99      1.95 o 
  -2   5   8        0.46        0.00      0.84 o 
  -1   5   8        1.63        3.07      0.57 o 
   0   5   8      214.75      196.97      2.31 o 
   1   5   8       26.80       28.65      1.18 o 
   2   5   8      155.88      165.27      3.71 o 
   3   5   8       16.69       16.11      4.23 o 
   4   5   8        0.11        0.00      2.10 o 
  -4   6   8        3.07        1.81      2.08 o 
  -3   6   8        0.01        0.00      1.79 o 
  -2   6   8        0.02        0.17      0.76 o 
  -1   6   8       72.94       77.94      1.55 o 
   0   6   8       22.71       23.84      1.22 o 
   1   6   8        0.05        0.00      0.50 o 
   2   6   8      257.56      264.75      4.70 o 
   3   6   8        0.86        2.40      2.01 o 
   4   6   8        0.11        3.12      2.51 o 
  -4   7   8        9.70       10.73      5.20 o 
  -3   7   8        0.80        0.00      2.36 o 
  -2   7   8       12.55       13.28      2.56 o 
  -1   7   8        5.05        5.40      0.93 o 
   0   7   8       10.19       14.75      0.95 o 
   1   7   8       21.20       22.34      1.09 o 
   2   7   8      126.84      125.01      3.24 o 
   3   7   8        0.01        1.46      3.17 o 
  -4   8   8       12.64       14.47      5.20 o 
  -3   8   8        1.28        3.62      1.92 o 
  -2   8   8       18.90       21.46      1.50 o 
  -1   8   8       14.80       14.09      1.18 o 
   0   8   8       55.40       54.67      1.45 o 
   1   8   8        0.48        0.55      0.67 o 
   2   8   8      140.78      142.10      4.71 o 
   3   8   8      106.60      107.58      6.41 o 
  -4   9   8        0.25        0.00      4.23 o 
  -3   9   8        0.02        0.00      3.17 o 
  -2   9   8       44.20       42.68      2.05 o 
  -1   9   8        0.02        0.00      0.84 o 
   0   9   8        0.75        0.49      0.52 o 
   1   9   8        1.41        2.03      0.75 o 
   2   9   8      311.66      342.66      7.49 o 
   3   9   8       10.96       13.74      2.62 o 
  -3  10   8       35.95       34.79      6.18 o 
  -2  10   8       36.94       31.90      2.37 o 
  -1  10   8        1.04        0.04      1.50 o 
   0  10   8       11.40       14.21      1.09 o 
   1  10   8       18.37       20.00      1.41 o 
   2  10   8       31.48       28.31      2.67 o 
   3  10   8       26.05       26.97      3.67 o 
  -3  11   8        7.48        8.78      4.71 o 
  -2  11   8        0.07        2.05      1.89 o 
  -1  11   8       22.40       18.40      2.46 o 
   0  11   8       68.00       61.25      3.82 o 
   1  11   8       17.84       17.45      1.25 o 
   2  11   8        1.78        3.31      1.71 o 
   3  11   8        5.15        6.98      2.36 o 
  -3  12   8        2.95        0.00      4.06 o 
  -2  12   8        2.07        3.85      2.68 o 
  -1  12   8       13.33       15.58      3.66 o 
   0  12   8      139.14      134.79      4.21 o 
   1  12   8       11.69       13.61      1.70 o 
   2  12   8        0.81        0.57      1.45 o 
   3  12   8        0.05        0.02      2.07 o 
  -3  13   8        6.43        5.20      4.71 o 
  -2  13   8        0.37        1.20      2.11 o 
  -1  13   8       17.58       16.04      3.58 o 
   0  13   8        0.37        0.24      1.45 o 
   1  13   8        7.60        5.23      1.41 o 
   2  13   8        2.10        2.74      1.68 o 
  -2  14   8        0.04        1.40      2.60 o 
  -1  14   8        7.49        5.50      3.09 o 
   0  14   8       81.51       74.16      4.30 o 
   1  14   8        0.32        0.00      1.13 o 
   2  14   8        0.01        0.99      1.65 o 
  -2  15   8        1.67        0.00      2.49 o 
  -1  15   8        8.01        6.81      2.69 o 
   0  15   8       13.64       10.14      2.10 o 
   1  15   8        3.67        1.12      2.52 o 
   2  15   8        1.05        0.34      1.84 o 
  -1  16   8        0.16        0.00      2.57 o 
   0  16   8        3.41        1.63      3.41 o 
   1  16   8        3.19        4.55      2.58 o 
  -1  17   8        4.00        3.40      3.01 o 
   0  17   8        0.13        3.25      3.74 o 
  -4   1   9        4.29        7.51      2.81 o 
  -3   1   9       20.60       28.88      3.16 o 
  -2   1   9        3.04        2.22      0.91 o 
  -1   1   9        8.99        8.43      0.46 o 
   0   1   9       82.28       86.25      1.38 o 
   1   1   9       18.89       20.96      1.02 o 
   2   1   9       60.24       56.92      1.69 o 
   3   1   9        0.26        0.00      1.09 o 
   4   1   9        0.40        1.67      2.94 o 
  -4   2   9        1.04        0.00      2.37 o 
  -3   2   9      140.86      141.53      4.50 o 
  -2   2   9       25.06       26.95      1.67 o 
  -1   2   9     1437.57     1417.48     10.10 o 
   0   2   9        6.90       10.18      0.56 o 
   1   2   9       59.20       58.07      1.52 o 
   2   2   9       23.00       22.36      1.27 o 
   3   2   9        8.42       10.19      1.95 o 
   4   2   9        9.08       10.46      3.40 o 
  -4   3   9        0.24        0.00      2.30 o 
  -3   3   9        3.57        3.38      1.83 o 
  -2   3   9        1.89        2.80      1.26 o 
  -1   3   9      243.04      242.76      2.90 o 
   0   3   9       13.47       13.38      0.65 o 
   1   3   9       42.38       37.85      1.32 o 
   2   3   9      104.18      102.80      2.36 o 
   3   3   9        9.40        6.68      1.58 o 
   4   3   9        1.54        2.05      2.17 o 
  -4   4   9        1.10        3.95      2.53 o 
  -3   4   9       35.60       40.63      6.13 o 
  -2   4   9        8.09        9.03      1.17 o 
  -1   4   9       87.96       86.36      1.63 o 
   0   4   9        0.78        0.56      0.38 o 
   1   4   9       41.82       40.52      1.38 o 
   2   4   9      107.21       97.80      2.31 o 
   3   4   9        0.65        0.00      1.59 o 
   4   4   9       28.02       30.14      5.23 o 
  -4   5   9       10.34        9.38      2.85 o 
  -3   5   9        0.24        0.00      1.68 o 
  -2   5   9        0.38        0.91      0.89 o 
  -1   5   9      108.99      107.08      1.86 o 
   0   5   9        1.50        1.09      0.42 o 
   1   5   9      271.61      260.30      3.53 o 
   2   5   9      331.62      338.05      7.38 o 
   3   5   9        0.01        0.00      1.80 o 
   4   5   9        0.02        1.02      2.35 o 
  -4   6   9        5.15        6.49      2.36 o 
  -3   6   9        0.01        0.06      1.55 o 
  -2   6   9        0.08        0.00      0.83 o 
  -1   6   9        2.12        2.62      0.61 o 
   0   6   9        9.07        8.80      0.72 o 
   1   6   9      701.52      715.34      7.18 o 
   2   6   9      509.43      517.60      7.93 o 
   3   6   9        0.04        0.00      1.67 o 
  -4   7   9        7.80        5.51      2.12 o 
  -3   7   9        4.74        2.05      3.58 o 
  -2   7   9        0.01        0.00      0.93 o 
  -1   7   9        4.87        3.41      0.78 o 
   0   7   9       39.04       38.89      1.82 o 
   1   7   9     1625.27     1629.64     13.05 o 
   2   7   9        3.42        6.75      1.55 o 
   3   7   9        0.18        0.00      1.80 o 
  -4   8   9        0.14        0.00      3.10 o 
  -3   8   9        1.71        3.23      2.10 o 
  -2   8   9        0.00        1.04      1.18 o 
  -1   8   9       18.02       20.97      1.54 o 
   0   8   9       29.03       32.66      1.38 o 
   1   8   9       85.38       86.59      2.03 o 
   2   8   9      245.57      259.32      7.76 o 
   3   8   9        8.63       10.64      2.77 o 
  -3   9   9        8.38        5.75      2.29 o 
  -2   9   9        8.76        8.36      5.04 o 
  -1   9   9       77.65       72.94      2.92 o 
   0   9   9        3.04        3.38      0.87 o 
   1   9   9       37.81       39.62      1.93 o 
   2   9   9        9.80       14.73      2.57 o 
   3   9   9       27.63       34.43      5.28 o 
  -3  10   9       29.81       39.97      7.72 o 
  -2  10   9       22.50       21.71      4.31 o 
  -1  10   9       21.59       18.84      2.54 o 
   0  10   9       19.21       16.86      1.31 o 
   1  10   9        7.09        7.11      1.22 o 
   2  10   9        8.67        8.94      4.80 o 
   3  10   9        4.24        5.72      2.58 o 
  -3  11   9        3.17        0.00      4.06 o 
  -2  11   9        1.63        2.21      1.95 o 
  -1  11   9      101.72       84.24      4.30 o 
   0  11   9        0.85        1.86      1.06 o 
   1  11   9       44.01       50.24      2.51 o 
   2  11   9        9.51       14.38      2.27 o 
   3  11   9        0.46        0.00      2.30 o 
  -3  12   9       13.23        2.44      4.71 o 
  -2  12   9        1.65        1.82      2.07 o 
  -1  12   9       19.98       10.36      2.34 o 
   0  12   9       65.51       48.23      4.55 o 
   1  12   9        0.64        0.10      1.33 o 
   2  12   9        0.39        0.81      1.74 o 
  -2  13   9        0.03        0.00      2.10 o 
  -1  13   9        3.87        0.00      2.11 o 
   0  13   9        8.26        5.26      2.34 o 
   1  13   9        0.81        1.61      1.45 o 
   2  13   9        0.49        0.00      1.48 o 
  -2  14   9        3.04        5.21      5.53 o 
  -1  14   9       34.66       37.14      3.83 o 
   0  14   9        1.31        5.45      2.85 o 
   1  14   9        0.83        1.26      1.56 o 
   2  14   9        3.26        2.32      1.83 o 
  -2  15   9        1.82        2.19      2.65 o 
  -1  15   9        1.26        1.55      2.54 o 
   0  15   9        3.30        0.92      2.41 o 
   1  15   9        0.47        1.37      2.26 o 
  -1  16   9       24.52       18.06      4.15 o 
   0  16   9        1.03        1.46      3.74 o 
   1  16   9        0.18        3.28      2.50 o 
  -4   0  10       89.37       78.52      7.48 o 
  -3   0  10       43.25       44.55      5.20 o 
  -2   0  10       40.43       42.29      2.93 o 
  -1   0  10       12.15       13.83      1.04 o 
   0   0  10       42.51       39.06      1.93 o 
   1   0  10        4.67        3.08      0.86 o 
   2   0  10        1.78        0.25      0.87 o 
   3   0  10        0.11        0.63      1.92 o 
   4   0  10        0.00        0.00      4.55 o 
  -4   1  10       15.06       15.00      8.37 o 
  -3   1  10       13.18       16.33      2.76 o 
  -2   1  10        2.11        0.98      0.93 o 
  -1   1  10      111.27      112.41      2.05 o 
   0   1  10       20.45       16.58      0.86 o 
   1   1  10      143.35      143.87      2.50 o 
   2   1  10        3.60        3.88      0.82 o 
   3   1  10        0.38        1.47      1.35 o 
   4   1  10        1.59        1.59      2.28 o 
  -4   2  10       15.30       11.70      4.55 o 
  -3   2  10       19.75       20.89      2.31 o 
  -2   2  10      107.26      102.86      3.24 o 
  -1   2  10       88.88       89.54      1.79 o 
   0   2  10        0.30        0.24      0.38 o 
   1   2  10       10.18       13.02      0.93 o 
   2   2  10        1.95        2.45      0.85 o 
   3   2  10       10.65       11.81      1.91 o 
   4   2  10        3.73        5.44      2.58 o 
  -4   3  10        0.00        0.00      2.52 o 
  -3   3  10       31.66       30.27      2.67 o 
  -2   3  10       24.59       19.99      2.00 o 
  -1   3  10      172.27      169.51      2.68 o 
   0   3  10        3.56        3.26      0.52 o 
   1   3  10       66.86       59.42      1.65 o 
   2   3  10       28.14       27.20      1.53 o 
   3   3  10        6.58        3.59      1.54 o 
  -4   4  10        1.53        2.17      6.91 o 
  -3   4  10        1.48        4.18      1.75 o 
  -2   4  10      167.47      160.72      4.41 o 
  -1   4  10       16.35       16.36      0.99 o 
   0   4  10       24.30       28.11      1.50 o 
   1   4  10       16.63       16.21      1.05 o 
   2   4  10       36.46       32.19      2.37 o 
   3   4  10        0.10        0.00      1.86 o 
  -4   5  10        0.24        2.81      2.53 o 
  -3   5  10        0.26        2.19      1.62 o 
  -2   5  10       33.46       34.09      2.46 o 
  -1   5  10       20.78       22.51      1.14 o 
   0   5  10      289.86      277.36      3.54 o 
   1   5  10      598.40      568.87      6.11 o 
   2   5  10      114.76      107.49      2.91 o 
   3   5  10        2.28        0.88      2.07 o 
  -4   6  10        0.10        0.06      2.08 o 
  -3   6  10        0.38        2.22      1.66 o 
  -2   6  10        0.67        0.45      0.95 o 
  -1   6  10       24.46       25.13      1.22 o 
   0   6  10      133.19      138.40      2.89 o 
   1   6  10        3.17        3.08      0.80 o 
   2   6  10       67.70       62.73      5.56 o 
   3   6  10        6.06        7.57      2.52 o 
  -4   7  10        1.02        0.05      2.18 o 
  -3   7  10        0.21        0.63      1.64 o 
  -2   7  10        9.78       10.50      1.42 o 
  -1   7  10        0.04        0.00      0.64 o 
   0   7  10        0.03        1.33      0.72 o 
   1   7  10      185.30      190.31      3.72 o 
   2   7  10      108.86      112.29      5.11 o 
   3   7  10        0.16        0.00      1.89 o 
  -3   8  10        0.10        0.11      1.68 o 
  -2   8  10        0.66        0.40      1.05 o 
  -1   8  10        1.60        2.71      1.06 o 
   0   8  10       73.99       79.27      2.31 o 
   1   8  10       30.14       28.86      2.60 o 
   2   8  10       16.93       17.69      3.82 o 
   3   8  10        2.71        3.45      3.74 o 
  -3   9  10        4.51        6.83      4.60 o 
  -2   9  10       41.70       35.79      2.82 o 
  -1   9  10       44.42       43.92      3.40 o 
   0   9  10      151.04      156.72      3.35 o 
   1   9  10        1.25        0.00      0.85 o 
   2   9  10       63.37       66.79      4.37 o 
   3   9  10        2.76        2.79      2.41 o 
  -3  10  10        0.00        1.58      3.09 o 
  -2  10  10        2.43        4.52      1.87 o 
  -1  10  10       52.98       37.95      3.28 o 
   0  10  10        5.16        5.71      1.20 o 
   1  10  10        9.37        9.81      1.87 o 
   2  10  10       11.63       16.11      2.76 o 
   3  10  10        0.50        3.35      3.58 o 
  -3  11  10       15.33       26.66      6.18 o 
  -2  11  10        4.70        2.76      3.41 o 
  -1  11  10        0.21        0.16      1.89 o 
   0  11  10        2.03        0.00      1.26 o 
   1  11  10        8.74        8.75      1.54 o 
   2  11  10        8.11       10.65      2.58 o 
  -3  12  10        1.12        1.46      4.39 o 
  -2  12  10        1.01        0.00      3.25 o 
  -1  12  10        6.79        6.52      2.30 o 
   0  12  10        5.31        5.08      2.35 o 
   1  12  10        0.02        0.00      1.34 o 
   2  12  10        0.02        2.91      2.36 o 
  -2  13  10        1.19        1.46      3.74 o 
  -1  13  10       20.33       19.10      6.75 o 
   0  13  10        0.82        6.04      2.45 o 
   1  13  10       13.62       12.92      2.09 o 
   2  13  10        0.86        2.03      2.24 o 
  -2  14  10        0.01        5.36      4.55 o 
  -1  14  10        3.00        2.55      2.57 o 
   0  14  10        0.26        2.22      2.47 o 
   1  14  10        0.31        4.36      2.29 o 
   2  14  10        1.30        3.87      2.34 o 
  -1  15  10       11.18        6.09      3.03 o 
   0  15  10        2.59        0.70      2.58 o 
   1  15  10        0.36        1.13      2.37 o 
  -1  16  10        0.67        0.79      2.92 o 
   0  16  10        1.98        1.30      3.90 o 
  -4   1  11        3.91        6.41      2.92 o 
  -3   1  11        5.10        2.72      2.12 o 
  -2   1  11        7.02        3.63      1.08 o 
  -1   1  11        9.76        9.79      0.80 o 
   0   1  11      196.98      185.47      2.49 o 
   1   1  11        1.42        0.84      0.58 o 
   2   1  11        3.26        4.26      0.99 o 
   3   1  11       16.50       17.53      1.99 o 
  -4   2  11        1.41        2.91      2.85 o 
  -3   2  11        0.28        2.95      1.59 o 
  -2   2  11      102.14      112.99      3.69 o 
  -1   2  11        3.45        3.98      0.65 o 
   0   2  11        0.04        0.00      0.42 o 
   1   2  11        0.59        0.00      0.55 o 
   2   2  11        2.19        1.38      0.92 o 
   3   2  11       25.70       31.46      4.67 o 
  -4   3  11        0.72        1.51      2.49 o 
  -3   3  11        0.34        1.15      1.58 o 
  -2   3  11       85.06       76.72      3.17 o 
  -1   3  11        0.01        0.11      0.50 o 
   0   3  11       25.63       24.79      1.10 o 
   1   3  11        5.32        4.10      0.75 o 
   2   3  11        7.99        4.71      1.11 o 
   3   3  11       83.86       77.26      5.46 o 
  -4   4  11        0.69        2.32      2.58 o 
  -3   4  11       23.10       26.87      6.06 o 
  -2   4  11      309.82      303.65      6.40 o 
  -1   4  11       16.08       16.74      1.07 o 
   0   4  11      205.07      194.80      2.84 o 
   1   4  11        2.16        1.29      0.75 o 
   2   4  11        5.30        5.97      1.33 o 
   3   4  11        1.08        2.35      1.46 o 
  -4   5  11        0.78        1.04      2.77 o 
  -3   5  11       24.60       19.92      4.70 o 
  -2   5  11       15.50       15.62      2.01 o 
  -1   5  11        8.39        8.98      0.90 o 
   0   5  11       91.29       81.75      1.90 o 
   1   5  11      757.79      720.60      7.41 o 
   2   5  11        2.92        2.28      1.16 o 
   3   5  11       14.73       15.81      2.96 o 
  -4   6  11        0.18        3.16      2.08 o 
  -3   6  11        5.65        5.80      1.89 o 
  -2   6  11        2.59        1.17      1.48 o 
  -1   6  11       10.79       12.34      1.15 o 
   0   6  11     1399.05     1361.71     12.93 o 
   1   6  11       23.18       20.64      1.31 o 
   2   6  11        2.45        3.37      1.48 o 
   3   6  11        2.04        2.43      2.52 o 
  -3   7  11       15.96       17.66      2.54 o 
  -2   7  11        5.87        5.98      1.77 o 
  -1   7  11        1.34        1.49      0.88 o 
   0   7  11      120.54      130.91      3.02 o 
   1   7  11     1423.13     1406.15     13.57 o 
   2   7  11        0.53        0.16      1.28 o 
   3   7  11        0.36        0.03      2.14 o 
  -3   8  11        0.21        0.00      1.78 o 
  -2   8  11       11.82       14.17      2.18 o 
  -1   8  11       41.36       41.63      3.04 o 
   0   8  11      690.43      725.57      8.78 o 
   1   8  11        1.39        3.12      0.98 o 
   2   8  11        0.32        1.07      1.38 o 
   3   8  11        0.11        0.00      2.22 o 
  -3   9  11        3.00        6.11      2.20 o 
  -2   9  11        0.06        0.00      1.66 o 
  -1   9  11        0.58        1.29      1.87 o 
   0   9  11        4.18        6.30      1.24 o 
   1   9  11        0.75        0.64      1.12 o 
   2   9  11        0.05        2.73      1.86 o 
   3   9  11       19.50       29.40      3.90 o 
  -3  10  11        0.09        1.73      2.20 o 
  -2  10  11       81.39       79.29      5.62 o 
  -1  10  11        2.57        0.00      2.76 o 
   0  10  11        1.75        2.40      1.52 o 
   1  10  11        0.19        0.00      1.13 o 
   2  10  11        1.76        5.98      2.35 o 
  -3  11  11        0.03        0.00      2.22 o 
  -2  11  11        3.84        6.99      4.23 o 
  -1  11  11        4.57        2.56      2.18 o 
   0  11  11        0.14        0.00      1.89 o 
   1  11  11       13.68       13.81      1.83 o 
   2  11  11        2.70        6.34      2.34 o 
  -2  12  11        0.97        2.76      3.90 o 
  -1  12  11        1.48        4.72      2.47 o 
   0  12  11        2.45        1.30      2.18 o 
   1  12  11       12.66       12.31      2.09 o 
   2  12  11        1.65        5.30      2.35 o 
  -2  13  11        1.31        1.14      4.06 o 
  -1  13  11        1.09        2.87      2.57 o 
   0  13  11        2.71        0.00      2.24 o 
   1  13  11        8.06        6.56      2.46 o 
   2  13  11        0.13        2.71      2.15 o 
  -2  14  11        0.25        0.00      3.90 o 
  -1  14  11       10.78        5.89      2.92 o 
   0  14  11        3.41        7.01      3.82 o 
   1  14  11        0.33        3.58      4.23 o 
  -1  15  11        1.96        0.73      2.87 o 
   0  15  11        1.90        1.62      2.81 o 
   1  15  11        0.22        1.95      4.23 o 
  -4   0  12        0.08        0.00      3.41 o 
  -3   0  12        3.60        5.20      3.41 o 
  -2   0  12        1.86        1.38      1.49 o 
  -1   0  12       17.53       15.78      1.59 o 
   0   0  12       39.24       42.62      1.82 o 
   1   0  12        8.37       14.00      1.53 o 
   2   0  12      129.01      111.55      4.02 o 
   3   0  12        0.34        2.18      2.19 o 
  -4   1  12       23.93       23.21      3.72 o 
  -3   1  12        0.87        0.00      1.94 o 
  -2   1  12        0.00        0.00      1.00 o 
  -1   1  12        6.10        5.14      0.85 o 
   0   1  12       11.57       14.50      0.90 o 
   1   1  12        0.03        0.00      0.57 o 
   2   1  12       28.47       24.55      2.76 o 
   3   1  12        8.91        7.42      1.95 o 
  -4   2  12        0.01        0.00      4.47 o 
  -3   2  12        1.53        0.81      2.07 o 
  -2   2  12       14.87       14.17      2.96 o 
  -1   2  12        2.62        2.51      0.78 o 
   0   2  12        3.28        2.52      0.61 o 
   1   2  12        3.39        4.12      0.82 o 
   2   2  12       13.77       12.63      1.45 o 
   3   2  12        1.50        1.99      1.53 o 
  -4   3  12        0.04        1.70      2.73 o 
  -3   3  12       10.18        7.13      2.03 o 
  -2   3  12       45.36       45.92      2.74 o 
  -1   3  12      139.80      133.39      2.76 o 
   0   3  12        6.92        6.68      0.76 o 
   1   3  12        0.00        0.00      0.56 o 
   2   3  12        0.55        0.49      1.11 o 
   3   3  12       18.56       22.10      2.37 o 
  -4   4  12        0.80        0.00      2.53 o 
  -3   4  12       38.11       37.64      3.08 o 
  -2   4  12        0.95        0.67      1.38 o 
  -1   4  12      236.52      229.40      3.49 o 
   0   4  12      204.72      181.20      3.52 o 
   1   4  12       14.99       16.67      1.90 o 
   2   4  12        0.59        0.84      1.16 o 
   3   4  12        1.98        2.54      2.28 o 
  -3   5  12       11.16        9.14      2.29 o 
  -2   5  12       17.22       15.70      2.15 o 
  -1   5  12       12.79       13.84      1.10 o 
   0   5  12      431.27      406.25      5.88 o 
   1   5  12       73.24       58.18      2.33 o 
   2   5  12       66.37       68.16      3.44 o 
   3   5  12        4.31        9.75      2.77 o 
  -3   6  12       21.37       20.60      2.62 o 
  -2   6  12        0.56        1.40      1.59 o 
  -1   6  12       66.77       68.47      2.21 o 
   0   6  12      299.13      294.53      4.40 o 
   1   6  12        6.74        4.77      1.04 o 
   2   6  12        0.18        0.00      1.35 o 
   3   6  12        0.10        1.69      2.76 o 
  -3   7  12        3.41        2.62      1.93 o 
  -2   7  12        1.60        0.00      1.61 o 
  -1   7  12       47.00       53.91      3.85 o 
   0   7  12      183.61      187.72      3.74 o 
   1   7  12       15.14       14.24      1.47 o 
   2   7  12        0.40        0.00      1.32 o 
   3   7  12        3.40        0.00      2.26 o 
  -3   8  12       26.50       33.16      4.18 o 
  -2   8  12       16.36       17.72      2.99 o 
  -1   8  12      286.79      301.23      8.10 o 
   0   8  12        0.16        1.18      1.04 o 
   1   8  12        2.12        0.98      1.53 o 
   2   8  12        4.56        6.23      1.88 o 
   3   8  12        0.55        2.74      2.41 o 
  -3   9  12        1.20        2.01      2.03 o 
  -2   9  12       28.28       21.66      2.64 o 
  -1   9  12        1.59        7.15      3.41 o 
   0   9  12      358.42      372.56      6.47 o 
   1   9  12        0.37        2.31      1.76 o 
   2   9  12       10.71        9.97      2.64 o 
  -3  10  12        4.57        1.45      2.57 o 
  -2  10  12        0.03        0.00      3.25 o 
  -1  10  12      136.91      144.53      9.10 o 
   0  10  12        1.46        0.58      1.51 o 
   1  10  12        1.32        2.72      1.66 o 
   2  10  12       13.29       13.53      3.90 o 
  -2  11  12        4.50        6.02      4.39 o 
  -1  11  12       15.32        7.32      3.74 o 
   0  11  12       24.29       22.52      3.22 o 
   1  11  12        0.11        0.00      1.41 o 
   2  11  12       10.95       21.43      7.40 o 
  -2  12  12        0.03        4.06      4.23 o 
  -1  12  12       11.36       18.21      5.04 o 
   0  12  12        0.80        1.38      2.35 o 
   1  12  12       11.23       14.77      3.29 o 
   2  12  12        8.37       10.42      2.70 o 
  -2  13  12        3.55        0.00      3.74 o 
  -1  13  12        7.04        3.09      4.06 o 
   0  13  12        5.91        4.28      2.70 o 
   1  13  12        0.21        0.00      1.88 o 
  -1  14  12        0.02        4.88      4.06 o 
   0  14  12        4.98        1.15      2.81 o 
   1  14  12        0.10        1.63      4.55 o 
  -1  15  12        1.58        1.19      4.06 o 
   0  15  12        0.26        0.00      2.92 o 
  -4   1  13        0.27        0.40      2.64 o 
  -3   1  13        0.25        0.00      2.52 o 
  -2   1  13       21.62       20.98      2.44 o 
  -1   1  13        0.41        0.01      0.72 o 
   0   1  13       37.37       36.34      1.52 o 
   1   1  13        2.16        1.73      0.69 o 
   2   1  13       46.83       47.36      2.63 o 
   3   1  13        0.34        0.00      1.44 o 
  -3   2  13        1.53        1.97      2.19 o 
  -2   2  13       25.04       24.54      3.25 o 
  -1   2  13       22.48       23.24      1.39 o 
   0   2  13        1.53        2.63      0.77 o 
   1   2  13        1.48        1.74      0.77 o 
   2   2  13       16.74       14.17      1.75 o 
   3   2  13        0.59        0.00      1.52 o 
  -3   3  13       18.66       17.44      2.48 o 
  -2   3  13        9.87       12.04      1.65 o 
  -1   3  13      241.58      250.12      4.22 o 
   0   3  13       56.42       49.26      1.83 o 
   1   3  13        2.86        3.28      0.90 o 
   2   3  13       37.30       37.34      4.55 o 
   3   3  13        1.96        1.27      1.66 o 
  -3   4  13        0.50        2.59      1.77 o 
  -2   4  13       10.74       12.36      2.99 o 
  -1   4  13      473.80      467.24      6.27 o 
   0   4  13        8.35        9.88      1.13 o 
   1   4  13        0.17        0.00      0.79 o 
   2   4  13        7.17        7.44      1.71 o 
   3   4  13        8.60       10.94      2.07 o 
  -3   5  13       53.30       39.83      3.25 o 
  -2   5  13        3.23        3.63      1.75 o 
  -1   5  13      155.53      161.53      4.20 o 
   0   5  13      296.38      273.16      5.13 o 
   1   5  13        0.19        0.00      1.10 o 
   2   5  13        5.99        5.07      2.02 o 
   3   5  13        2.30        4.36      2.18 o 
  -3   6  13       16.80       13.67      3.94 o 
  -2   6  13        6.46        1.89      1.75 o 
  -1   6  13       17.71       19.92      1.52 o 
   0   6  13      384.38      368.98      6.31 o 
   1   6  13        8.67       10.32      1.52 o 
   2   6  13        5.77        7.69      1.87 o 
   3   6  13       12.83       10.17      3.09 o 
  -3   7  13       17.87       19.24      2.67 o 
  -2   7  13        2.25        2.10      1.84 o 
  -1   7  13       33.04       34.80      2.35 o 
   0   7  13       20.61       19.58      1.73 o 
   1   7  13       42.19       45.19      3.60 o 
   2   7  13       13.98       14.19      3.31 o 
   3   7  13        0.65        0.49      2.41 o 
  -3   8  13       10.12        9.87      2.46 o 
  -2   8  13        0.01        0.00      1.83 o 
  -1   8  13        1.96        2.76      2.93 o 
   0   8  13      108.81      112.73      6.06 o 
   1   8  13       60.62       76.56      4.19 o 
   2   8  13        2.66        3.41      2.03 o 
  -3   9  13        6.88        6.59      3.43 o 
  -2   9  13       35.15       31.84      3.02 o 
  -1   9  13      283.24      298.16     13.17 o 
   0   9  13        4.37        3.11      1.44 o 
   1   9  13        0.22        0.00      1.63 o 
   2   9  13        0.00        0.00      1.77 o 
  -3  10  13        0.03        1.80      2.43 o 
  -2  10  13       48.11       49.59      6.99 o 
  -1  10  13       37.19       28.94      5.36 o 
   0  10  13        1.04        0.37      2.18 o 
   1  10  13        0.36        0.46      2.36 o 
   2  10  13        5.42        9.39      2.70 o 
  -2  11  13        3.76        8.13      4.55 o 
  -1  11  13       37.35       42.43      6.18 o 
   0  11  13        0.03        0.49      2.26 o 
   1  11  13        0.00        3.27      1.81 o 
   2  11  13        1.92        8.91      3.58 o 
  -2  12  13        7.17        7.80      4.71 o 
  -1  12  13        0.07        0.00      3.58 o 
   0  12  13        0.37        0.65      2.53 o 
   1  12  13       16.29       17.00      2.60 o 
  -1  13  13        3.04        0.00      3.58 o 
   0  13  13        0.28        0.16      2.70 o 
   1  13  13        8.40       12.88      3.20 o 
  -1  14  13        3.08        4.88      4.39 o 
   0  14  13        6.68        5.67      4.88 o 
  -3   0  14        7.87       11.06      3.74 o 
  -2   0  14        3.97        1.78      2.03 o 
  -1   0  14        1.84        2.20      1.31 o 
   0   0  14        7.47        0.94      1.24 o 
   1   0  14        0.66        0.44      1.32 o 
   2   0  14       91.86       78.13      4.57 o 
   3   0  14        0.01        0.39      4.15 o 
  -3   1  14        3.07        3.50      2.53 o 
  -2   1  14        5.52        6.15      1.69 o 
  -1   1  14        0.01        0.27      0.80 o 
   0   1  14        0.12        0.00      0.70 o 
   1   1  14      317.03      262.05      5.91 o 
   2   1  14        1.96        3.48      1.39 o 
   3   1  14        0.83        1.40      1.67 o 
  -3   2  14        7.02        7.49      2.69 o 
  -2   2  14      153.52      150.83      8.88 o 
  -1   2  14       10.97       12.78      1.22 o 
   0   2  14        0.00        0.00      0.70 o 
   1   2  14        0.00        0.47      1.09 o 
   2   2  14       19.32       17.34      1.99 o 
   3   2  14        0.30        0.00      1.57 o 
  -3   3  14        0.07        0.00      1.76 o 
  -2   3  14       55.84       65.41      3.36 o 
  -1   3  14      486.53      472.42      5.97 o 
   0   3  14        0.01        0.00      0.71 o 
   1   3  14        3.24        3.76      1.39 o 
   2   3  14        0.03        1.93      1.31 o 
   3   3  14       12.80       19.17      2.42 o 
  -3   4  14        9.86       10.60      2.31 o 
  -2   4  14       87.92       88.36      4.27 o 
  -1   4  14       47.24       52.49      2.20 o 
   0   4  14       24.34       24.93      1.62 o 
   1   4  14        7.16        6.55      1.52 o 
   2   4  14        0.71        1.91      1.50 o 
   3   4  14        0.31        0.00      1.65 o 
  -3   5  14        3.01        3.42      1.99 o 
  -2   5  14        1.16        3.57      1.81 o 
  -1   5  14      134.15      129.96      3.14 o 
   0   5  14        2.83        2.27      1.03 o 
   1   5  14        0.51        0.39      2.11 o 
   2   5  14        2.70        1.13      1.57 o 
   3   5  14       28.84       41.40      5.68 o 
  -3   6  14        3.77        5.11      2.18 o 
  -2   6  14        4.41        5.77      2.36 o 
  -1   6  14        5.05        6.33      1.75 o 
   0   6  14        2.50        4.77      1.78 o 
   1   6  14       17.53       17.13      2.68 o 
   2   6  14       14.20       17.99      3.78 o 
  -3   7  14        8.40        8.23      2.44 o 
  -2   7  14        2.84        0.00      1.74 o 
  -1   7  14       11.21       22.92      4.55 o 
   0   7  14        2.31        2.90      1.56 o 
   1   7  14        1.56        3.79      1.83 o 
   2   7  14        0.80        4.18      1.88 o 
  -3   8  14        0.02        0.00      2.15 o 
  -2   8  14        0.31        0.95      2.05 o 
  -1   8  14      273.27      257.03     12.03 o 
   0   8  14        9.01        7.24      5.04 o 
   1   8  14        1.68        2.63      3.66 o 
   2   8  14        0.66        2.40      1.90 o 
  -2   9  14       67.66       69.37      6.83 o 
  -1   9  14       42.04       48.28      6.34 o 
   0   9  14        0.67        0.58      1.71 o 
   1   9  14        0.08        0.57      1.77 o 
   2   9  14        0.09        0.00      2.60 o 
  -2  10  14        8.46       11.22      4.88 o 
  -1  10  14       31.67       32.51      5.53 o 
   0  10  14       27.12       26.66      5.04 o 
   1  10  14        0.12        1.96      1.91 o 
   2  10  14       13.25       21.13      4.88 o 
  -2  11  14       51.74       57.23      7.64 o 
  -1  11  14        5.99        4.71      4.06 o 
   0  11  14        0.01        6.02      3.74 o 
   1  11  14        0.88        4.67      2.45 o 
  -2  12  14       10.86       14.14      5.53 o 
  -1  12  14        0.26        2.44      3.90 o 
   0  12  14        0.00        3.58      4.23 o 
   1  12  14        1.39        0.84      5.77 o 
  -1  13  14        0.68        0.81      4.39 o 
   0  13  14        1.19        3.56      3.09 o 
  -3   1  15       11.31       12.20      3.03 o 
  -2   1  15      153.01      160.70      4.16 o 
  -1   1  15        3.39        0.95      1.14 o 
   0   1  15       61.53       57.92      7.19 o 
   1   1  15       10.79        8.74      5.45 o 
   2   1  15        0.69        0.53      1.34 o 
   3   1  15        1.32        2.84      1.92 o 
  -3   2  15       45.04       47.08      4.96 o 
  -2   2  15        0.64        3.88      1.71 o 
  -1   2  15       39.63       41.80      2.58 o 
   0   2  15        4.60        8.42      1.63 o 
   1   2  15        3.62        2.18      2.68 o 
   2   2  15        0.18        0.08      1.37 o 
  -3   3  15        3.03        3.56      2.01 o 
  -2   3  15      262.64      258.78     12.52 o 
  -1   3  15        4.33        4.35      1.34 o 
   0   3  15       16.40       18.42      2.41 o 
   1   3  15        1.51        0.39      1.55 o 
   2   3  15        1.52        1.01      1.40 o 
  -3   4  15        0.14        0.42      2.03 o 
  -2   4  15       31.76       37.71      2.95 o 
  -1   4  15       93.12       78.68      3.68 o 
   0   4  15        2.40        3.18      1.31 o 
   1   4  15        7.03        9.02      2.12 o 
   2   4  15        0.15        0.42      1.71 o 
  -3   5  15        1.26        2.19      1.98 o 
  -2   5  15        5.52        2.77      1.89 o 
  -1   5  15        0.96        3.17      1.37 o 
   0   5  15       52.06       60.72      3.77 o 
   1   5  15        1.94        3.38      1.78 o 
   2   5  15       46.63       47.33      4.55 o 
  -3   6  15        5.26        4.95      2.25 o 
  -2   6  15       12.83       10.98      2.22 o 
  -1   6  15        0.04        0.00      2.60 o 
   0   6  15        0.01        2.30      1.68 o 
   1   6  15       27.03       20.56      2.81 o 
   2   6  15       22.34       31.49      8.62 o 
  -3   7  15        0.15        0.00      2.34 o 
  -2   7  15        2.08        1.10      1.93 o 
  -1   7  15        5.80       10.08      3.90 o 
   0   7  15       36.84       45.26      3.54 o 
   1   7  15       15.74       21.46      2.93 o 
   2   7  15       61.32       73.03      4.86 o 
  -2   8  15       14.61       14.40      3.28 o 
  -1   8  15       29.49       32.03      5.36 o 
   0   8  15        3.44        2.87      1.94 o 
   1   8  15        0.35        0.00      2.11 o 
   2   8  15       21.22       30.08      7.80 o 
  -2   9  15       25.57       22.87      6.75 o 
  -1   9  15       10.55       11.71      4.55 o 
   0   9  15        6.99        4.55      3.41 o 
   1   9  15        0.71        1.27      2.10 o 
   2   9  15        3.40        5.85      3.58 o 
  -2  10  15       96.98      109.25     10.08 o 
  -1  10  15       30.92       34.95      6.02 o 
   0  10  15        0.09        0.00      3.09 o 
   1  10  15        1.81        0.00      1.98 o 
  -2  11  15       54.95       52.02      7.48 o 
  -1  11  15        3.12        6.99      4.39 o 
   0  11  15        6.80        9.92      4.39 o 
   1  11  15       10.75        6.48      3.41 o 
  -1  12  15        2.13        5.85      4.55 o 
   0  12  15       12.99       19.83      5.20 o 
  -3   0  16       18.84       20.81      4.71 o 
  -2   0  16       17.62       19.45      2.81 o 
  -1   0  16        1.17        1.16      1.89 o 
   0   0  16      129.95      114.13      6.99 o 
   1   0  16       12.55       10.08      3.09 o 
   2   0  16       17.10       19.83      4.06 o 
  -3   1  16      184.54      171.17      6.60 o 
  -2   1  16       23.91       22.07      2.47 o 
  -1   1  16        0.11        0.00      1.23 o 
   0   1  16       16.06       21.87      2.76 o 
   1   1  16       36.38       22.37      2.75 o 
   2   1  16       16.91       21.41      3.90 o 
  -3   2  16        0.50        0.00      2.85 o 
  -2   2  16      104.01      114.20      4.30 o 
  -1   2  16        0.05        0.00      2.06 o 
   0   2  16       43.26       44.91      3.98 o 
   1   2  16        8.07        9.38      2.18 o 
   2   2  16        4.24        4.49      2.97 o 
  -3   3  16       16.25        7.56      2.80 o 
  -2   3  16       11.31        9.06      2.03 o 
  -1   3  16       15.76       18.82      2.28 o 
   0   3  16       68.03       64.92      4.12 o 
   1   3  16        1.03        0.00      1.52 o 
   2   3  16        0.64        5.19      1.98 o 
  -3   4  16        0.03        0.18      2.05 o 
  -2   4  16       22.14       21.98      2.55 o 
  -1   4  16        1.87        3.08      1.39 o 
   0   4  16       20.01       19.47      2.64 o 
   1   4  16        0.15        0.00      1.55 o 
   2   4  16       29.01       34.11      5.13 o 
  -3   5  16        1.56        2.14      2.19 o 
  -2   5  16        0.05        0.00      1.83 o 
  -1   5  16        5.94        6.78      5.45 o 
   0   5  16        0.20        0.00      1.56 o 
   1   5  16        1.53        0.08      1.71 o 
   2   5  16        0.03        0.00      1.78 o 
  -2   6  16        3.43        2.36      2.17 o 
  -1   6  16        0.34        3.09      3.09 o 
   0   6  16        1.52        1.52      1.71 o 
   1   6  16        5.76        7.94      2.41 o 
   2   6  16       35.64       45.31      5.28 o 
  -2   7  16        2.62        1.77      2.19 o 
  -1   7  16        0.90        2.11      3.25 o 
   0   7  16        1.43        0.97      1.68 o 
   1   7  16        6.54       10.00      2.53 o 
   2   7  16       10.17       15.86      3.90 o 
  -2   8  16        0.16        1.63      2.87 o 
  -1   8  16        0.07        0.00      3.09 o 
   0   8  16       23.22       20.91      4.55 o 
   1   8  16        0.78        2.31      2.11 o 
  -2   9  16        9.83        8.78      5.36 o 
  -1   9  16        7.62       18.37      5.04 o 
   0   9  16        0.02        0.98      3.25 o 
   1   9  16        1.58        0.00      2.06 o 
  -1  10  16        2.52        3.25      3.90 o 
   0  10  16        2.37        9.27      4.23 o 
   1  10  16        0.10        2.79      2.34 o 
  -1  11  16        2.14        1.79      4.23 o 
   0  11  16       11.50       20.97      5.20 o 
  -3   1  17        4.89        7.22      2.69 o 
  -2   1  17        2.08        2.56      1.91 o 
  -1   1  17        0.27        0.09      1.41 o 
   0   1  17       29.61       27.20      3.16 o 
   1   1  17        1.98        2.93      1.95 o 
   2   1  17        0.91        0.00      1.95 o 
  -3   2  17       50.97       40.54      4.23 o 
  -2   2  17       16.41       15.19      2.29 o 
  -1   2  17       30.28       33.38      2.55 o 
   0   2  17       19.88       14.24      2.53 o 
   1   2  17        0.04        1.33      2.19 o 
   2   2  17        2.70        0.65      1.95 o 
  -2   3  17       16.81       18.29      4.20 o 
  -1   3  17        3.16        2.32      1.90 o 
   0   3  17        6.20        6.44      2.22 o 
   1   3  17        0.03        0.66      1.71 o 
   2   3  17        4.04        5.89      4.71 o 
  -2   4  17        0.14        3.12      1.93 o 
  -1   4  17        1.19        3.81      1.80 o 
   0   4  17        1.62        2.63      3.66 o 
   1   4  17        0.85        0.00      1.66 o 
   2   4  17       10.63        7.91      2.76 o 
  -2   5  17        1.02        0.00      1.83 o 
  -1   5  17        0.01        0.00      2.76 o 
   0   5  17        7.74       10.86      2.45 o 
   1   5  17       72.70       90.56     20.48 o 
   2   5  17        3.40        5.59      2.85 o 
  -2   6  17        0.28        0.00      1.97 o 
  -1   6  17        1.20        0.00      2.93 o 
   0   6  17        1.03        2.26      1.76 o 
   1   6  17       41.33       47.08      4.88 o 
  -2   7  17        0.69        0.00      2.81 o 
  -1   7  17        1.09        0.16      3.25 o 
   0   7  17        1.09        2.55      2.19 o 
   1   7  17      125.16      145.65      8.13 o 
  -2   8  17        0.59        0.00      3.66 o 
  -1   8  17        0.28        0.00      3.25 o 
   0   8  17        5.29        5.63      2.38 o 
   1   8  17       31.32       28.89      8.21 o 
  -1   9  17        9.11        6.02      4.39 o 
   0   9  17        0.00        4.55      3.90 o 
   1   9  17        9.93       16.65      7.56 o 
  -1  10  17        5.03        6.83      4.71 o 
   0  10  17       17.56       13.33      4.88 o 
  -2   0  18        2.00        4.49      2.57 o 
  -1   0  18        0.22        4.53      2.24 o 
   0   0  18        0.02        3.58      2.93 o 
   1   0  18       64.18       64.22      6.34 o 
  -2   1  18        0.00        0.00      1.90 o 
  -1   1  18        0.06        0.10      1.54 o 
   0   1  18        2.96        3.57      2.06 o 
   1   1  18        2.12        1.99      2.11 o 
  -2   2  18        6.85        8.87      2.34 o 
  -1   2  18       46.31       44.25      3.67 o 
   0   2  18        1.49        6.26      2.24 o 
   1   2  18       10.66       11.23      2.52 o 
  -2   3  18        5.19        7.10      2.89 o 
  -1   3  18       24.50       25.09      3.84 o 
   0   3  18        1.55        5.02      2.24 o 
   1   3  18        4.23        2.44      2.06 o 
  -2   4  18       16.40       12.76      2.59 o 
  -1   4  18       45.57       41.13      3.86 o 
   0   4  18        1.31        1.66      1.89 o 
   1   4  18        2.42        3.09      2.30 o 
  -2   5  18       13.42       21.72      3.47 o 
  -1   5  18        0.29        0.16      3.09 o 
   0   5  18       36.79       45.35      8.62 o 
   1   5  18       23.76       29.96      3.61 o 
  -2   6  18        0.00        0.03      4.63 o 
  -1   6  18        0.29        0.00      2.93 o 
   0   6  18        0.11        0.00      2.36 o 
   1   6  18        1.72        5.16      3.17 o 
  -1   7  18        1.62        0.00      3.74 o 
   0   7  18        0.17        1.31      2.22 o 
   1   7  18        7.88        9.69      3.66 o 
  -1   8  18        5.37        6.34      4.23 o 
   0   8  18       13.95       10.08      4.39 o 
  -2   1  19        0.05        4.18      2.29 o 
  -1   1  19        1.85        0.95      1.71 o 
   0   1  19        0.11        0.00      2.01 o 
   1   1  19        0.52        0.00      3.17 o 
  -2   2  19        2.35        3.99      2.31 o 
  -1   2  19        0.00        0.00      1.69 o 
   0   2  19        7.65       10.57      2.76 o 
   1   2  19        0.25        0.00      2.36 o 
  -2   3  19        1.86        0.56      2.15 o 
  -1   3  19       27.98       33.48      3.19 o 
   0   3  19       10.35       19.60      3.22 o 
   1   3  19        0.24        0.00      1.87 o 
  -1   4  19        1.70        7.32      4.06 o 
   0   4  19       25.10       30.02      3.72 o 
   1   4  19        4.43        5.36      2.53 o 
  -1   5  19       13.10       20.00      5.20 o 
   0   5  19        4.17       10.75      2.81 o 
  -1   6  19        0.02        0.00      3.74 o 
   0   6  19       52.41       48.42      7.15 o 
   0   7  19        2.78        0.00      2.41 o 
  -1   0  20        0.35        0.00      2.50 o 
   0   0  20        0.01        0.00      3.09 o 
  -1   1  20        0.94        0.00      1.81 o 
   0   1  20        4.64        1.47      2.52 o 
  -1   2  20        6.16       19.23      3.56 o 
   0   2  20       14.32       20.10      3.39 o 
  -1   3  20       14.18       18.74      3.56 o 
   0   3  20       11.87       10.66      3.03 o 
   0   4  20       23.92       31.44      4.80 o 
                                                 
